# Supplementary material for: Prevention of Diabetes-Associated Cognitive Dysfunction Through Oral Administration of Lipopolysaccharide Derived From Pantoea agglomerans
Source: Front Immunol. 2021 Aug 27;12:650176. doi: 10.3389/fimmu.2021.650176 (PMC8429836; doi:10.3389/fimmu.2021.650176)
Supplement: Supplementary file 2 [file Table_1.xls]

## Sheet: Saline vs LPS
			Saline	STZ+LPS
ProbeID	GeneSymbol	Description	Negative_control_signal	STZ_L_signal	compare1_Zscore	compare1_ratio	PrimaryAccession	RefSeqAccession	GenbankAccession	UniGeneID	EntrezGeneID	EnsemblID	TIGRID	GO	GenomicCoordinates	Cytoband
A_52_P524010	Atg2b	Mus musculus autophagy related 2B (Atg2b), mRNA [NM_029654]	16.2488	8074.31	11.3262	496.917	NM_029654	NM_029654	NM_029654	Mm.114362	76559	ENSMUST00000221568	TC1585390	GO:0000045(autophagosome assembly)|GO:0000407(phagophore assembly site)|GO:0000422(autophagy of mitochondrion)|GO:0003674(molecular_function)|GO:0005654(nucleoplasm)|GO:0005811(lipid droplet)|GO:0006914(autophagy)|GO:0016020(membrane)|GO:0019898(extrinsic component of membrane)	chr12:106899374-106899315	mm|12qE
A_51_P214269	Epha1	Mus musculus Eph receptor A1 (Epha1), mRNA [NM_023580]	31.9515	3505.51	8.57512	109.713	NM_023580	NM_023580	NM_023580	Mm.133330	13835	ENSMUST00000073387	TC1580641	GO:0000166(nucleotide binding)|GO:0001525(angiogenesis)|GO:0001954(positive regulation of cell-matrix adhesion)|GO:0004672(protein kinase activity)|GO:0004713(protein tyrosine kinase activity)|GO:0004714(transmembrane receptor protein tyrosine kinase activity)|GO:0004888(transmembrane signaling receptor activity)|GO:0005003(ephrin receptor activity)|GO:0005005(transmembrane-ephrin receptor activi…	chr6:42308642-42308583	mm|6qB2.1
A_51_P413147	Klk1b3	Mus musculus kallikrein 1-related peptidase b3 (Klk1b3), mRNA [NM_008693]	17.0779	4273.62	8.4912	250.242	NM_008693	NM_008693	NM_008693	Mm.439740	18050	ENSMUST00000085450	TC1588577	GO:0003073(regulation of systemic arterial blood pressure)|GO:0004175(endopeptidase activity)|GO:0004252(serine-type endopeptidase activity)|GO:0005615(extracellular space)|GO:0006508(proteolysis)|GO:0008083(growth factor activity)|GO:0008233(peptidase activity)|GO:0008236(serine-type peptidase activity)|GO:0016787(hydrolase activity)|GO:0016811(hydrolase activity, acting on carbon-nitrogen (but …	chr7:51457064-51457122	mm|7qB4
A_55_P2063216	Dusp14	Mus musculus dual specificity phosphatase 14 (Dusp14), mRNA [NM_019819]	13.5485	2406.79	7.96669	177.643	NM_019819	NM_019819	NM_019819	Mm.240885	56405	ENSMUST00000108101	TC1577614	GO:0004721(phosphoprotein phosphatase activity)|GO:0004725(protein tyrosine phosphatase activity)|GO:0005634(nucleus)|GO:0005737(cytoplasm)|GO:0006470(protein dephosphorylation)|GO:0008138(protein tyrosine/serine/threonine phosphatase activity)|GO:0016311(dephosphorylation)|GO:0016787(hydrolase activity)|GO:0016791(phosphatase activity)|GO:0017017(MAP kinase tyrosine/serine/threonine phosphatase …	chr11:83861975-83861916	mm|11qC
A_55_P2037608	Acp5	Mus musculus acid phosphatase 5, tartrate resistant (Acp5), transcript variant 1, mRNA [NM_001102405]	342.712	13913.7	7.92626	40.5988	NM_001102405	NM_001102405	NM_001102405	Mm.46354	11433	ENSMUST00000115315	TC1574934	GO:0001503(ossification)|GO:0003993(acid phosphatase activity)|GO:0005764(lysosome)|GO:0008198(ferrous iron binding)|GO:0008199(ferric iron binding)|GO:0016311(dephosphorylation)|GO:0016787(hydrolase activity)|GO:0032496(response to lipopolysaccharide)|GO:0032691(negative regulation of interleukin-1 beta production)|GO:0032695(negative regulation of interleukin-12 production)|GO:0032720(negative …	chr9:21931249-21931190	mm|9qA3
A_55_P2021266	Hpse	Mus musculus heparanase (Hpse), mRNA [NM_152803]	70.8257	5088.49	7.8041	71.8453	NM_152803	NM_152803	NM_152803	Mm.265786	15442	ENSMUST00000045617	TC1695722	GO:0005576(extracellular region)|GO:0005634(nucleus)|GO:0005654(nucleoplasm)|GO:0005764(lysosome)|GO:0007155(cell adhesion)|GO:0007160(cell-matrix adhesion)|GO:0010575(positive regulation of vascular endothelial growth factor production)|GO:0016020(membrane)|GO:0016787(hydrolase activity)|GO:0016798(hydrolase activity, acting on glycosyl bonds)|GO:0030194(positive regulation of blood coagulation)…	chr5:101108624-101108565	mm|5qE4
A_55_P2128283	Nr2f2	Mus musculus nuclear receptor subfamily 2, group F, member 2 (Nr2f2), transcript variant 1, mRNA [NM_009697]	55.516	3531.26	7.58232	63.6081	NM_009697	NM_009697	NM_009697	Mm.158143	11819	ENSMUST00000032768		GO:0000122(negative regulation of transcription by RNA polymerase II)|GO:0001701(in utero embryonic development)|GO:0001764(neuron migration)|GO:0001893(maternal placenta development)|GO:0001937(negative regulation of endothelial cell proliferation)|GO:0001945(lymph vessel development)|GO:0001972(retinoic acid binding)|GO:0003084(positive regulation of systemic arterial blood pressure)|GO:0003677…	chr7:77496932-77496873	mm|7qD1
A_52_P505143	Jrk	Mus musculus jerky (Jrk), mRNA [NM_008415]	75.5503	4493.3	7.45994	59.4743	NM_008415	NM_008415	NM_008415	Mm.87052	16469	ENSMUST00000050234	TC1577101	GO:0003676(nucleic acid binding)|GO:0003677(DNA binding)|GO:0003729(mRNA binding)|GO:0005634(nucleus)|GO:0005737(cytoplasm)|GO:0005840(ribosome)|GO:0090263(positive regulation of canonical Wnt signaling pathway)|GO:1990904(ribonucleoprotein complex)	chr15:74535526-74535467	mm|15qD3
A_51_P358765	Spp1	Mus musculus secreted phosphoprotein 1 (Spp1), transcript variant 4, mRNA [NM_009263]	4948.06	113602	7.26024	22.9588	NM_009263	NM_009263	NM_009263	Mm.288474	20750	ENSMUST00000112747	TC1573661	GO:0001503(ossification)|GO:0001649(osteoblast differentiation)|GO:0005125(cytokine activity)|GO:0005576(extracellular region)|GO:0005615(extracellular space)|GO:0005737(cytoplasm)|GO:0005794(Golgi apparatus)|GO:0006710(androgen catabolic process)|GO:0007155(cell adhesion)|GO:0010033(response to organic substance)|GO:0010811(positive regulation of cell-substrate adhesion)|GO:0030593(neutrophil ch…	chr5:104869788-104869847	mm|5qE5
A_55_P2807418	Rgs16	Mus musculus regulator of G-protein signaling 16 (Rgs16), mRNA [NM_011267]	52.9097	2755.74	7.21829	52.0839	NM_011267	NM_011267	NM_011267	Mm.181709	19734	ENSMUST00000027748	NP047400	GO:0005096(GTPase activator activity)|GO:0005515(protein binding)|GO:0005737(cytoplasm)|GO:0007186(G protein-coupled receptor signaling pathway)|GO:0009968(negative regulation of signal transduction)|GO:0016020(membrane)|GO:0031224(intrinsic component of membrane)|GO:0043547(positive regulation of GTPase activity)|GO:0045121(membrane raft)	chr1:155592497-155592556	mm|1qG3
A_55_P2158314	7330403C04Rik		120.772	6092.76	7.16019	50.4486	AK078618		AK078618	Mm.372314	100303735				chr17:35096121-35096180	mm|17qB1
A_51_P137419	Cst7	Mus musculus cystatin F (leukocystatin) (Cst7), mRNA [NM_009977]	1223.62	39270.7	7.14151	32.0938	NM_009977	NM_009977	NM_009977	Mm.12965	13011	ENSMUST00000089200	TC1582960	GO:0004869(cysteine-type endopeptidase inhibitor activity)|GO:0005576(extracellular region)|GO:0010466(negative regulation of peptidase activity)|GO:0030414(peptidase inhibitor activity)	chr2:150404490-150404549	mm|2qG3
A_51_P164504	Apoc1	Mus musculus apolipoprotein C-I (Apoc1), transcript variant 1, mRNA [NM_007469]	908.15	27465.4	7.01939	30.2432	NM_007469	NM_007469	NM_007469	Mm.182440	11812	ENSMUST00000207978	NP427069	GO:0005576(extracellular region)|GO:0006641(triglyceride metabolic process)|GO:0006869(lipid transport)|GO:0008203(cholesterol metabolic process)|GO:0034361(very-low-density lipoprotein particle)|GO:0042157(lipoprotein metabolic process)	chr7:20274915-20274856	mm|7qA3
A_51_P438967	Gpnmb	Mus musculus glycoprotein (transmembrane) nmb (Gpnmb), mRNA [NM_053110]	779.333	18943.5	6.8306	24.3073	NM_053110	NM_053110	NM_053110	Mm.302602	93695	ENSMUST00000031840	TC1573833	GO:0001818(negative regulation of cytokine production)|GO:0001934(positive regulation of protein phosphorylation)|GO:0005178(integrin binding)|GO:0005768(endosome)|GO:0005886(plasma membrane)|GO:0005887(integral component of plasma membrane)|GO:0007155(cell adhesion)|GO:0007165(signal transduction)|GO:0007267(cell-cell signaling)|GO:0008201(heparin binding)|GO:0016020(membrane)|GO:0016021(integra…	chr6:49006386-49006445	mm|6qB2.3
A_51_P112966	Ch25h	Mus musculus cholesterol 25-hydroxylase (Ch25h), mRNA [NM_009890]	698.641	15412.5	6.62347	22.0608	NM_009890	NM_009890	NM_009890	Mm.30824	12642	ENSMUST00000050562	TC1579227	GO:0000254(C-4 methylsterol oxidase activity)|GO:0001567(cholesterol 25-hydroxylase activity)|GO:0004497(monooxygenase activity)|GO:0005506(iron ion binding)|GO:0005783(endoplasmic reticulum)|GO:0005789(endoplasmic reticulum membrane)|GO:0006629(lipid metabolic process)|GO:0006694(steroid biosynthetic process)|GO:0008202(steroid metabolic process)|GO:0008203(cholesterol metabolic process)|GO:0008…	chr19:34548477-34548418	mm|19qC1
A_55_P1977498	Epor	Mus musculus erythropoietin receptor (Epor), mRNA [NM_010149]	26.9344	1947.96	6.59113	72.3225	NM_010149	NM_010149	NM_010149	Mm.2653	13857	ENSMUST00000027431	TC1587726	GO:0003007(heart morphogenesis)|GO:0004888(transmembrane signaling receptor activity)|GO:0004896(cytokine receptor activity)|GO:0004900(erythropoietin receptor activity)|GO:0005515(protein binding)|GO:0005576(extracellular region)|GO:0005737(cytoplasm)|GO:0005886(plasma membrane)|GO:0007165(signal transduction)|GO:0007204(positive regulation of cytosolic calcium ion concentration)|GO:0007420(brai…	chr1:87995771-87995712	mm|1qC5
A_55_P2178578	Tmprss4	Mus musculus transmembrane protease, serine 4 (Tmprss4), transcript variant 1, mRNA [NM_145403]	25.098	1730.25	6.51781	68.94	NM_145403	NM_145403	NM_145403	Mm.436756	214523	ENSMUST00000170069	TC1622286	GO:0004252(serine-type endopeptidase activity)|GO:0005044(scavenger receptor activity)|GO:0006508(proteolysis)|GO:0008233(peptidase activity)|GO:0008236(serine-type peptidase activity)|GO:0009611(response to wounding)|GO:0010468(regulation of gene expression)|GO:0016020(membrane)|GO:0016021(integral component of membrane)|GO:0016787(hydrolase activity)|GO:0030141(secretory granule)|GO:0045967(neg…	chr9:44981038-44980979	mm|9qA5.2
A_51_P460332	Apoc4	Mus musculus apolipoprotein C-IV (Apoc4), mRNA [NM_007385]	19.1877	1278.38	6.46553	66.6252	NM_007385	NM_007385	NM_007385	Mm.477720	11425	ENSMUST00000003071	TC1580992	GO:0005576(extracellular region)|GO:0006869(lipid transport)|GO:0010890(positive regulation of sequestering of triglyceride)|GO:0034361(very-low-density lipoprotein particle)|GO:0034364(high-density lipoprotein particle)|GO:0070328(triglyceride homeostasis)	chr7:20263965-20263609	mm|7qA3
A_51_P461665	Cxcl9	Mus musculus chemokine (C-X-C motif) ligand 9 (Cxcl9), mRNA [NM_008599]	70.5742	2380.22	6.42683	33.7264	NM_008599	NM_008599	NM_008599	Mm.766	17329	ENSMUST00000113093	TC1576952	GO:0005125(cytokine activity)|GO:0005576(extracellular region)|GO:0005615(extracellular space)|GO:0006935(chemotaxis)|GO:0006952(defense response)|GO:0006954(inflammatory response)|GO:0006955(immune response)|GO:0008009(chemokine activity)|GO:0009617(response to bacterium)|GO:0009897(external side of plasma membrane)|GO:0030593(neutrophil chemotaxis)|GO:0030595(leukocyte chemotaxis)|GO:0045663(po…	chr5:92752250-92752191	mm|5qE2
A_55_P2732276	Kif23	kinesin family member 23 [Source:MGI Symbol;Acc:MGI:1919069] [ENSMUST00000216717]	58.4406	1952.81	6.40995	33.4152	ENSMUST00000216717		AK076271	Mm.259374	71819	ENSMUST00000216717	TC1616665	GO:0000166(nucleotide binding)|GO:0000281(mitotic cytokinesis)|GO:0000915(actomyosin contractile ring assembly)|GO:0003777(microtubule motor activity)|GO:0005524(ATP binding)|GO:0005634(nucleus)|GO:0005654(nucleoplasm)|GO:0005737(cytoplasm)|GO:0005813(centrosome)|GO:0005819(spindle)|GO:0005856(cytoskeleton)|GO:0005871(kinesin complex)|GO:0005874(microtubule)|GO:0007018(microtubule-based movement)…	chr9:61770788-61770729	mm|9qB
A_55_P2064841	Prss53	Mus musculus protease, serine 53 (Prss53), mRNA [NM_001081268]	19.9666	1259.76	6.38215	63.093	NM_001081268	NM_001081268	NM_001081268	Mm.425491	330657	ENSMUST00000121394	TC1603025	GO:0004252(serine-type endopeptidase activity)|GO:0005509(calcium ion binding)|GO:0005576(extracellular region)|GO:0005737(cytoplasm)|GO:0006508(proteolysis)|GO:0007596(blood coagulation)|GO:0008233(peptidase activity)|GO:0008236(serine-type peptidase activity)|GO:0016787(hydrolase activity)	chr7:135029414-135029355	mm|7qF3
A_51_P378789	Cxcl13	Mus musculus chemokine (C-X-C motif) ligand 13 (Cxcl13), mRNA [NM_018866]	10.6546	660.363	6.35488	61.9792	NM_018866	NM_018866	NM_018866	Mm.10116	55985	ENSMUST00000023840	TC1579376	GO:0002518(lymphocyte chemotaxis across high endothelial venule)|GO:0005125(cytokine activity)|GO:0005576(extracellular region)|GO:0005615(extracellular space)|GO:0006935(chemotaxis)|GO:0006952(defense response)|GO:0006954(inflammatory response)|GO:0006955(immune response)|GO:0007166(cell surface receptor signaling pathway)|GO:0007204(positive regulation of cytosolic calcium ion concentration)|GO…	chr5:96389861-96389920	mm|5qE3
A_66_P122805	Cap2	Mus musculus CAP, adenylate cyclase-associated protein, 2 (yeast) (Cap2), mRNA [NM_026056]	15.0917	908.073	6.30955	60.1704	NM_026056	NM_026056	NM_026056	Mm.44529	67252	ENSMUST00000119341	TC1639589	GO:0000902(cell morphogenesis)|GO:0003779(actin binding)|GO:0005886(plasma membrane)|GO:0007010(cytoskeleton organization)|GO:0007163(establishment or maintenance of cell polarity)|GO:0008154(actin polymerization or depolymerization)|GO:0008179(adenylate cyclase binding)|GO:0014069(postsynaptic density)|GO:0016020(membrane)|GO:0030864(cortical actin cytoskeleton)|GO:0042802(identical protein bind…	chr13:46744654-46744713	mm|13qA5
A_55_P2147736	Dpysl4	Mus musculus dihydropyrimidinase-like 4 (Dpysl4), mRNA [NM_011993]	17.2401	1021.28	6.28566	59.2387	NM_011993	NM_011993	NM_011993	Mm.250414	26757	ENSMUST00000121184	NP713647	GO:0005515(protein binding)|GO:0005737(cytoplasm)|GO:0016787(hydrolase activity)|GO:0016810(hydrolase activity, acting on carbon-nitrogen (but not peptide) bonds)|GO:0031005(filamin binding)|GO:0051219(phosphoprotein binding)|GO:0070997(neuron death)|GO:0097485(neuron projection guidance)	chr7:146287614-146287673	mm|7qF4
A_55_P2497602	Hist1h2ad	Mus musculus histone cluster 1, H2ad (Hist1h2ad), mRNA [NM_178188]	17.4433	970.362	6.18944	55.6296	NM_178188	NM_178188	NM_178188	Mm.390553	319165	ENSMUST00000090776	TC1598040	GO:0005634(nucleus)|GO:0019899(enzyme binding)	chr13:23666250-23666309	mm|13qA3.1
A_52_P141454	Galp	Mus musculus galanin-like peptide (Galp), mRNA [NM_178028]	3.79333	1196.06	6.15453	315.306	NM_178028	NM_178028	NM_178028	Mm.246599	232836	ENSMUST00000037553	TC1596050	GO:0005102(signaling receptor binding)|GO:0005179(hormone activity)|GO:0005575(cellular_component)|GO:0005576(extracellular region)|GO:0007218(neuropeptide signaling pathway)|GO:0032098(regulation of appetite)|GO:0035821(modification of morphology or physiology of other organism)|GO:0042595(behavioral response to starvation)|GO:0042742(defense response to bacterium)|GO:0050829(defense response to…	chr7:6162960-6165471	mm|7qA1
A_52_P436590	Galnt17	Mus musculus Williams-Beuren syndrome chromosome region 17 homolog (human) (Wbscr17), mRNA [NM_145218]	3.86057	1191.63	6.13167	308.668	NM_145218	NM_145218	NM_145218	Mm.299204	212996	ENSMUST00000086023	TC1583823	GO:0003674(molecular_function)|GO:0004653(polypeptide N-acetylgalactosaminyltransferase activity)|GO:0005794(Golgi apparatus)|GO:0008150(biological_process)|GO:0016020(membrane)|GO:0016021(integral component of membrane)|GO:0016740(transferase activity)|GO:0016757(transferase activity, transferring glycosyl groups)|GO:0030246(carbohydrate binding)|GO:0046872(metal ion binding)	chr5:131351274-131351215	mm|5qG2
A_55_P2184796	Pcdhb18	Mus musculus protocadherin beta 18 (Pcdhb18), mRNA [NM_053143]	19.2787	1028.03	6.12466	53.3244	NM_053143	NM_053143	NM_053143	Mm.196852	93889	ENSMUST00000055949		GO:0003674(molecular_function)|GO:0005509(calcium ion binding)|GO:0005886(plasma membrane)|GO:0005887(integral component of plasma membrane)|GO:0007155(cell adhesion)|GO:0007156(homophilic cell adhesion via plasma membrane adhesion molecules)|GO:0016020(membrane)|GO:0016021(integral component of membrane)	chr18:37654069-37654128	mm|18qB3
A_52_P608322	Maff	Mus musculus v-maf musculoaponeurotic fibrosarcoma oncogene family, protein F (avian) (Maff), transcript variant 1, mRNA [NM_010755]	96.5404	2753.63	6.12166	28.5231	NM_010755	NM_010755	NM_010755	Mm.86646	17133	ENSMUST00000163691	TC1583975	GO:0000978(RNA polymerase II proximal promoter sequence-specific DNA binding)|GO:0001077(proximal promoter DNA-binding transcription activator activity, RNA polymerase II-specific)|GO:0001701(in utero embryonic development)|GO:0003677(DNA binding)|GO:0003700(DNA-binding transcription factor activity)|GO:0005634(nucleus)|GO:0005739(mitochondrion)|GO:0006355(regulation of transcription, DNA-templat…	chr15:79189442-79189501	mm|15qE1
A_66_P138383	Gm36149	PREDICTED: Mus musculus predicted gene, 36149 (Gm36149), ncRNA [XR_389520]	3.67171	1070.88	6.07074	291.658	XR_389520	XR_389520	XR_389520	Mm.393673	102639960		TC1671758		chr5:111920043-111920194	mm|5qF
A_66_P106131	Saa3	Mus musculus serum amyloid A 3 (Saa3), mRNA [NM_011315]	21.1303	1067.4	6.04182	50.5153	NM_011315	NM_011315	NM_011315	Mm.14277	20210	ENSMUST00000211660	TC1579237	GO:0005576(extracellular region)|GO:0005615(extracellular space)|GO:0006953(acute-phase response)|GO:0007252(I-kappaB phosphorylation)|GO:0009617(response to bacterium)|GO:0034364(high-density lipoprotein particle)|GO:0035634(response to stilbenoid)|GO:0035662(Toll-like receptor 4 binding)|GO:0042056(chemoattractant activity)|GO:0060326(cell chemotaxis)|GO:0071347(cellular response to interleukin…	chr7:53967618-53967559	mm|7qB4
A_51_P336833	Fabp4	Mus musculus fatty acid binding protein 4, adipocyte (Fabp4), mRNA [NM_024406]	38.0156	1909.05	6.03276	50.2174	NM_024406	NM_024406	NM_024406	Mm.582	11770	ENSMUST00000191757	TC1572806	GO:0001816(cytokine production)|GO:0005324(long-chain fatty acid transporter activity)|GO:0005504(fatty acid binding)|GO:0005634(nucleus)|GO:0005737(cytoplasm)|GO:0005829(cytosol)|GO:0006469(negative regulation of protein kinase activity)|GO:0006631(fatty acid metabolic process)|GO:0008284(positive regulation of cell proliferation)|GO:0008289(lipid binding)|GO:0009617(response to bacterium)|GO:00…	chr3:10204511-10204452	mm|3qA1
A_66_P140804	Macrod2os1	Q61785_MOUSE (Q61785) ORF2; 5 end undetermined. (Fragment), partial (23%) [TC1616104]	4.51372	1245.3	6.01102	275.892	AK031201		AK031201	Mm.330624	102636378		TC1616104		chr2:141056377-141056318	mm|2qG1
A_55_P2122841			1315.59	24122.9	5.99047	18.3361	LF196892		LF196892						chr8:35370276-35370217	mm|8qA4
A_65_P09709	Acsl3	Mus musculus acyl-CoA synthetase long-chain family member 3 (Acsl3), transcript variant 1, mRNA [NM_028817]	14.5165	702.898	5.97699	48.4206	NM_028817	NM_028817	NM_028817	Mm.276016	74205	ENSMUST00000132997	TC1575095	GO:0000166(nucleotide binding)|GO:0003824(catalytic activity)|GO:0004467(long-chain fatty acid-CoA ligase activity)|GO:0005524(ATP binding)|GO:0005739(mitochondrion)|GO:0005741(mitochondrial outer membrane)|GO:0005777(peroxisome)|GO:0005783(endoplasmic reticulum)|GO:0005794(Golgi apparatus)|GO:0005811(lipid droplet)|GO:0006629(lipid metabolic process)|GO:0006631(fatty acid metabolic process)|GO:0…	chr1:78686909-78688671	mm|1qC4
A_55_P2738072	Hlcs	holocarboxylase synthetase (biotin- [propriony-Coenzyme A-carboxylase (ATP-hydrolysing)] ligase) [Source:MGI Symbol;Acc:MGI:894646] [ENSMUST00000226776]	25.2766	1187.53	5.93081	46.9815	ENSMUST00000226776		AK164351	Mm.30921	110948	ENSMUST00000226776		GO:0000166(nucleotide binding)|GO:0000785(chromatin)|GO:0003824(catalytic activity)|GO:0004077(biotin-[acetyl-CoA-carboxylase] ligase activity)|GO:0004078(biotin-[methylcrotonoyl-CoA-carboxylase] ligase activity)|GO:0004079(biotin-[methylmalonyl-CoA-carboxytransferase] ligase activity)|GO:0004080(biotin-[propionyl-CoA-carboxylase (ATP-hydrolyzing)] ligase activity)|GO:0005524(ATP binding)|GO:0005…	chr16:94451236-94451177	mm|16qC4
A_55_P1953387	Fabp5	Mus musculus fatty acid binding protein 5, epidermal (Fabp5), transcript variant 2, mRNA [NM_001272097]	2889.1	51406.4	5.92866	17.7932	NM_001272097	NM_001272097	NM_001272097	Mm.741	16592	ENSMUST00000123744	TC1728627	GO:0001972(retinoic acid binding)|GO:0005504(fatty acid binding)|GO:0005576(extracellular region)|GO:0005615(extracellular space)|GO:0005634(nucleus)|GO:0005737(cytoplasm)|GO:0005886(plasma membrane)|GO:0006006(glucose metabolic process)|GO:0006629(lipid metabolic process)|GO:0006656(phosphatidylcholine biosynthetic process)|GO:0008289(lipid binding)|GO:0010829(negative regulation of glucose tran…	chr3:10016185-10016244	mm|3qA1
A_55_P2765658		CR520286 Mouse pBluescript Lion Mus musculus cDNA clone LIONp462F09391 3, mRNA sequence [CR520286]	3.66742	900.196	5.88539	245.458	CR520286		CR520286	Mm.358141					chr1:132715667-132715608	mm|1qE4
A_66_P124179	Atp6v0d2	Mus musculus ATPase, H+ transporting, lysosomal V0 subunit D2 (Atp6v0d2), mRNA [NM_175406]	78.6648	1955.17	5.87092	24.8545	NM_175406	NM_175406	NM_175406	Mm.19298	242341	ENSMUST00000029900	TC1578136	GO:0005768(endosome)|GO:0005769(early endosome)|GO:0006811(ion transport)|GO:0007034(vacuolar transport)|GO:0007035(vacuolar acidification)|GO:0008553(proton-exporting ATPase activity, phosphorylative mechanism)|GO:0015078(proton transmembrane transporter activity)|GO:0015991(ATP hydrolysis coupled proton transport)|GO:0016020(membrane)|GO:0016324(apical plasma membrane)|GO:0016471(vacuolar proto…	chr4:19805426-19805367	mm|4qA3
A_55_P1974367	Fabp3	Mus musculus fatty acid binding protein 3, muscle and heart (Fabp3), mRNA [NM_010174]	382.064	5905.83	5.86373	15.4577	NM_010174	NM_010174	NM_010174	Mm.388886	14077	ENSMUST00000070532	TC1725389	GO:0005324(long-chain fatty acid transporter activity)|GO:0005504(fatty acid binding)|GO:0005615(extracellular space)|GO:0005737(cytoplasm)|GO:0005829(cytosol)|GO:0008092(cytoskeletal protein binding)|GO:0008289(lipid binding)|GO:0015909(long-chain fatty acid transport)|GO:0016528(sarcoplasm)|GO:0036041(long-chain fatty acid binding)|GO:0042632(cholesterol homeostasis)|GO:0044539(long-chain fatty…	chr10:78710420-78710479	mm|10qC1
A_55_P2076585	Tdpoz4	Mus musculus TD and POZ domain containing 4 (Tdpoz4), mRNA [NM_207272]	3.64624	864.898	5.84863	237.203	NM_207272	NM_207272	NM_207272	Mm.377924	399675	ENSMUST00000193248	NP955492	GO:0005634(nucleus)|GO:0005737(cytoplasm)|GO:0006511(ubiquitin-dependent protein catabolic process)|GO:0030162(regulation of proteolysis)|GO:0031625(ubiquitin protein ligase binding)|GO:0043161(proteasome-mediated ubiquitin-dependent protein catabolic process)	chr3:93601262-93601321	mm|3qF2.1
A_55_P2724509	Nek5	PREDICTED: Mus musculus NIMA (never in mitosis gene a)-related expressed kinase 5 (Nek5), transcript variant X6, mRNA [XM_017312863]	4.63024	1091.58	5.84203	235.75	XM_017312863	XM_017312863	XM_017312863		330721			GO:0000166(nucleotide binding)|GO:0004672(protein kinase activity)|GO:0004674(protein serine/threonine kinase activity)|GO:0005524(ATP binding)|GO:0005575(cellular_component)|GO:0006468(protein phosphorylation)|GO:0016301(kinase activity)|GO:0016310(phosphorylation)|GO:0016740(transferase activity)|GO:0046872(metal ion binding)|GO:0051155(positive regulation of striated muscle cell differentiatio…	chr8:23188374-23188315	mm|8qA2
A_66_P112378	Tas2r134	Mus musculus taste receptor, type 2, member 134 (Tas2r134), mRNA [NM_199158]	3.82761	843.952	5.7701	220.491	NM_199158	NM_199158	NM_199158	Mm.377918	387511	ENSMUST00000070028	TC1600611	GO:0001580(detection of chemical stimulus involved in sensory perception of bitter taste)|GO:0004930(G protein-coupled receptor activity)|GO:0007165(signal transduction)|GO:0007186(G protein-coupled receptor signaling pathway)|GO:0008527(taste receptor activity)|GO:0016020(membrane)|GO:0016021(integral component of membrane)|GO:0033038(bitter taste receptor activity)|GO:0050896(response to stimul…	chr2:51483811-51483870	mm|2qC1.1
A_51_P205779	Cd5l	Mus musculus CD5 antigen-like (Cd5l), mRNA [NM_009690]	108.585	2539.48	5.76009	23.387	NM_009690	NM_009690	NM_009690	Mm.6676	11801	ENSMUST00000015998	TC1580870	GO:0002376(immune system process)|GO:0005044(scavenger receptor activity)|GO:0005576(extracellular region)|GO:0005737(cytoplasm)|GO:0006915(apoptotic process)|GO:0006954(inflammatory response)|GO:0016020(membrane)	chr3:87174823-87174882	mm|3qF1
A_55_P2004162	Chil6	Mus musculus chitinase-like 6 (Chil6), mRNA [NM_178412]	13.5501	568.165	5.75671	41.9306	NM_178412	NM_178412	NM_178412	Mm.261645	229688	ENSMUST00000029510	TC1596086	GO:0004568(chitinase activity)|GO:0005576(extracellular region)|GO:0006032(chitin catabolic process)|GO:0008061(chitin binding)	chr3:106190365-106190306	mm|3qF2.3
A_55_P2033780	Fabp3	Mus musculus fatty acid binding protein 3, muscle and heart (Fabp3), mRNA [NM_010174]	515.94	7497.02	5.73165	14.5308	NM_010174	NM_010174	NM_010174	Mm.388886	14077			GO:0005324(long-chain fatty acid transporter activity)|GO:0005504(fatty acid binding)|GO:0005615(extracellular space)|GO:0005737(cytoplasm)|GO:0005829(cytosol)|GO:0008092(cytoskeletal protein binding)|GO:0008289(lipid binding)|GO:0015909(long-chain fatty acid transport)|GO:0016528(sarcoplasm)|GO:0036041(long-chain fatty acid binding)|GO:0042632(cholesterol homeostasis)|GO:0044539(long-chain fatty…	chr10:78710429-78710488	mm|10qC1
A_51_P334979	Apoc2	Mus musculus apolipoprotein C-II (Apoc2), transcript variant 1, mRNA [NM_001277944]	421.917	6048.75	5.70288	14.3364	NM_001277944	NM_001277944	NM_001277944	Mm.28394	11813	ENSMUST00000150569	TC1596134	GO:0005615(extracellular space)|GO:0008289(lipid binding)|GO:0010518(positive regulation of phospholipase activity)|GO:0010898(positive regulation of triglyceride catabolic process)|GO:0010916(negative regulation of very-low-density lipoprotein particle clearance)|GO:0016004(phospholipase activator activity)|GO:0032375(negative regulation of cholesterol transport)|GO:0033344(cholesterol efflux)|G…	chr7:20257086-20257027	mm|7qA3
A_55_P2097553	C77080	Mus musculus expressed sequence C77080 (C77080), transcript variant 1, mRNA [NM_001033189]	140.006	3141.94	5.68492	22.4414	NM_001033189	NM_001033189	NM_001033189	Mm.331907	97130	ENSMUST00000052602	TC1576793	GO:0003674(molecular_function)|GO:0005575(cellular_component)|GO:0030154(cell differentiation)	chr4:128896895-128896836	mm|4qD2.2
A_55_P2491978	Adam33	Mus musculus a disintegrin and metallopeptidase domain 33 (Adam33), transcript variant 1, mRNA [NM_033615]	137.76	3074.65	5.67495	22.3189	NM_033615	NM_033615	NM_033615	Mm.108550	110751	ENSMUST00000132436	TC1635056	GO:0004222(metalloendopeptidase activity)|GO:0006508(proteolysis)|GO:0008233(peptidase activity)|GO:0008237(metallopeptidase activity)|GO:0008270(zinc ion binding)|GO:0016020(membrane)|GO:0016021(integral component of membrane)|GO:0016787(hydrolase activity)|GO:0042035(regulation of cytokine biosynthetic process)|GO:0042127(regulation of cell proliferation)|GO:0046872(metal ion binding)	chr2:130876622-130876563	mm|2qF1
A_55_P2920484		BB524261 RIKEN full-length enriched, 15 days embryo head Mus musculus cDNA clone D930019A03 3. [BB524261]	3.8423	771.021	5.66885	200.667	LF199329		LF199329	Mm.483810					chr12:110844036-110844095	mm|12qF1
A_55_P2542717	Gm34193	PREDICTED: Mus musculus predicted gene, 34193 (Gm34193), transcript variant X1, ncRNA [XR_376908]	3.67003	724.178	5.65079	197.322	XR_376908	XR_376908	XR_376908		102637363				chr5:38705113-38705879	mm|5qB3
A_55_P2085905	Anpep	Mus musculus alanyl (membrane) aminopeptidase (Anpep), mRNA [NM_008486]	693.422	9586.48	5.62528	13.8249	NM_008486	NM_008486	NM_008486	Mm.4487	16790	ENSMUST00000049004	TC1578038	GO:0001525(angiogenesis)|GO:0004177(aminopeptidase activity)|GO:0005615(extracellular space)|GO:0005737(cytoplasm)|GO:0005793(endoplasmic reticulum-Golgi intermediate compartment)|GO:0005886(plasma membrane)|GO:0006508(proteolysis)|GO:0007275(multicellular organism development)|GO:0008233(peptidase activity)|GO:0008237(metallopeptidase activity)|GO:0008270(zinc ion binding)|GO:0009897(external si…	chr7:86966775-86966716	mm|7qD3
A_55_P1961270	Cd72	Mus musculus CD72 antigen (Cd72), transcript variant 1, mRNA [NM_001110320]	590.478	7968.62	5.57372	13.4952	NM_001110320	NM_001110320	NM_001110320	Mm.188157	12517	ENSMUST00000107925	TC1780905	GO:0005887(integral component of plasma membrane)|GO:0016020(membrane)|GO:0016021(integral component of membrane)|GO:0030246(carbohydrate binding)	chr4:43460655-43460596	mm|4qB1
A_52_P257812	Lpl	Mus musculus lipoprotein lipase (Lpl), mRNA [NM_008509]	389.058	5215.87	5.55962	13.4064	NM_008509	NM_008509	NM_008509	Mm.1514	16956	ENSMUST00000168401	TC1573803	GO:0004465(lipoprotein lipase activity)|GO:0004806(triglyceride lipase activity)|GO:0005102(signaling receptor binding)|GO:0005515(protein binding)|GO:0005576(extracellular region)|GO:0005615(extracellular space)|GO:0005886(plasma membrane)|GO:0006629(lipid metabolic process)|GO:0006633(fatty acid biosynthetic process)|GO:0008201(heparin binding)|GO:0009617(response to bacterium)|GO:0009986(cell …	chr8:71425050-71425109	mm|8qB3.3
A_66_P130918	Apoc2	Mus musculus apolipoprotein C-II (Apoc2), transcript variant 1, mRNA [NM_001277944]	146.657	3047.22	5.54465	20.7778	NM_001277944	NM_001277944	NM_001277944	Mm.28394	11813	ENSMUST00000150569	TC1684969	GO:0005615(extracellular space)|GO:0008289(lipid binding)|GO:0010518(positive regulation of phospholipase activity)|GO:0010898(positive regulation of triglyceride catabolic process)|GO:0010916(negative regulation of very-low-density lipoprotein particle clearance)|GO:0016004(phospholipase activator activity)|GO:0032375(negative regulation of cholesterol transport)|GO:0033344(cholesterol efflux)|G…	chr7:20258656-20258597	mm|7qA3
A_55_P2027995	Rpl10l	Mus musculus ribosomal protein L10-like (Rpl10l), mRNA [NM_001162933]	4.73876	844.219	5.54094	178.152	NM_001162933	NM_001162933	NM_001162933	Mm.188575	238217	ENSMUST00000081908	TC1653662	GO:0000027(ribosomal large subunit assembly)|GO:0003735(structural constituent of ribosome)|GO:0005622(intracellular)|GO:0005634(nucleus)|GO:0005783(endoplasmic reticulum)|GO:0005829(cytosol)|GO:0005840(ribosome)|GO:0005844(polysome)|GO:0006412(translation)|GO:0022625(cytosolic large ribosomal subunit)	chr12:67384927-67384868	mm|12qC2
A_55_P2004781	Ass1	Mus musculus argininosuccinate synthetase 1 (Ass1), mRNA [NM_007494]	167.152	3321.31	5.46328	19.87	NM_007494	NM_007494	NM_007494	Mm.3217	11898	ENSMUST00000102840	TC1664033	GO:0000050(urea cycle)|GO:0000052(citrulline metabolic process)|GO:0000053(argininosuccinate metabolic process)|GO:0000166(nucleotide binding)|GO:0004055(argininosuccinate synthase activity)|GO:0005515(protein binding)|GO:0005524(ATP binding)|GO:0005634(nucleus)|GO:0005737(cytoplasm)|GO:0005739(mitochondrion)|GO:0005741(mitochondrial outer membrane)|GO:0005764(lysosome)|GO:0005783(endoplasmic ret…	chr2:31376068-31376127	mm|2qB
A_51_P117865	Fam20c	Mus musculus family with sequence similarity 20, member C (Fam20c), transcript variant 1, mRNA [NM_030565]	563.82	7110.8	5.42912	12.6118	NM_030565	NM_030565	NM_030565	Mm.320355	80752	ENSMUST00000026972	TC1575406	GO:0000166(nucleotide binding)|GO:0001501(skeletal system development)|GO:0004674(protein serine/threonine kinase activity)|GO:0005509(calcium ion binding)|GO:0005524(ATP binding)|GO:0005576(extracellular region)|GO:0005615(extracellular space)|GO:0005737(cytoplasm)|GO:0005794(Golgi apparatus)|GO:0006468(protein phosphorylation)|GO:0016301(kinase activity)|GO:0016310(phosphorylation)|GO:0016740(t…	chr5:139285592-139285651	mm|5qG2
A_52_P130787	Kcna6	Mus musculus potassium voltage-gated channel, shaker-related, subfamily, member 6 (Kcna6), mRNA [NM_013568]	54.7998	1844.27	5.42015	33.6546	NM_013568	NM_013568	NM_013568	Mm.62535	16494	ENSMUST00000040751	TC1629050	GO:0005216(ion channel activity)|GO:0005244(voltage-gated ion channel activity)|GO:0005249(voltage-gated potassium channel activity)|GO:0005251(delayed rectifier potassium channel activity)|GO:0005267(potassium channel activity)|GO:0005886(plasma membrane)|GO:0005887(integral component of plasma membrane)|GO:0006811(ion transport)|GO:0006813(potassium ion transport)|GO:0008076(voltage-gated potas…	chr6:126658483-126658424	mm|6qF3
A_52_P306327	Igf1	BY683105 RIKEN full-length enriched, 12.5 days embryo Rathkes pouches Mus musculus cDNA clone K920047H24 3. [BY683105]	123.16	2377.24	5.41046	19.3019	AK050118		AK050118	Mm.268521	16000		TC1597209	GO:0000187(activation of MAPK activity)|GO:0001649(osteoblast differentiation)|GO:0001775(cell activation)|GO:0001932(regulation of protein phosphorylation)|GO:0001974(blood vessel remodeling)|GO:0002683(negative regulation of immune system process)|GO:0005158(insulin receptor binding)|GO:0005159(insulin-like growth factor receptor binding)|GO:0005178(integrin binding)|GO:0005179(hormone activity…	chr10:87325382-87325441	mm|10qC1
A_52_P638895	Vegfa	Mus musculus vascular endothelial growth factor A (Vegfa), transcript variant 1, mRNA [NM_001025250]	110.478	2055.72	5.34373	18.6075	NM_001025250	NM_001025250	NM_001025250	Mm.282184	22339	ENSMUST00000071648	TC1577211	GO:0000122(negative regulation of transcription by RNA polymerase II)|GO:0001525(angiogenesis)|GO:0001541(ovarian follicle development)|GO:0001568(blood vessel development)|GO:0001569(branching involved in blood vessel morphogenesis)|GO:0001666(response to hypoxia)|GO:0001701(in utero embryonic development)|GO:0001822(kidney development)|GO:0001934(positive regulation of protein phosphorylation)|…	chr17:46154446-46154387	mm|17qC
A_52_P211185	Gnat1	Mus musculus guanine nucleotide binding protein, alpha transducing 1 (Gnat1), mRNA [NM_008140]	3.6752	543.041	5.3399	147.758	NM_008140	NM_008140	NM_008140	Mm.284853	14685	ENSMUST00000194802	TC1573240	GO:0000166(nucleotide binding)|GO:0001580(detection of chemical stimulus involved in sensory perception of bitter taste)|GO:0001664(G protein-coupled receptor binding)|GO:0001750(photoreceptor outer segment)|GO:0001917(photoreceptor inner segment)|GO:0003924(GTPase activity)|GO:0005515(protein binding)|GO:0005525(GTP binding)|GO:0005737(cytoplasm)|GO:0005834(heterotrimeric G-protein complex)|GO:0…	chr9:107577082-107577023	mm|9qF1
A_55_P2017914	Csf1	Mus musculus colony stimulating factor 1 (macrophage) (Csf1), transcript variant 3, mRNA [NM_001113530]	183.946	3415.15	5.33967	18.566	NM_001113530	NM_001113530	NM_001113530	Mm.795	12977	ENSMUST00000120243	NP059274	GO:0001503(ossification)|GO:0001954(positive regulation of cell-matrix adhesion)|GO:0002158(osteoclast proliferation)|GO:0002376(immune system process)|GO:0003006(developmental process involved in reproduction)|GO:0005125(cytokine activity)|GO:0005157(macrophage colony-stimulating factor receptor binding)|GO:0005515(protein binding)|GO:0005576(extracellular region)|GO:0005615(extracellular space)…	chr3:107548609-107548550	mm|3qF2.3
A_66_P123318	C1rb	Mus musculus complement component 1, r subcomponent B (C1rb), mRNA [NM_001113356]	6.18488	910.795	5.33628	147.262	NM_001113356	NM_001113356	NM_001113356	Mm.481484	667277	ENSMUST00000184647	TC1575396	GO:0002376(immune system process)|GO:0004252(serine-type endopeptidase activity)|GO:0005509(calcium ion binding)|GO:0005615(extracellular space)|GO:0006508(proteolysis)|GO:0006958(complement activation, classical pathway)|GO:0008233(peptidase activity)|GO:0008236(serine-type peptidase activity)|GO:0016787(hydrolase activity)|GO:0031638(zymogen activation)|GO:0045087(innate immune response)	chr6:124524715-124524982	mm|6qF2
A_55_P2558537	Gm35362	PREDICTED: Mus musculus predicted gene, 35362 (Gm35362), ncRNA [XR_383718]	3.77971	555.472	5.33409	146.962	XR_383718	XR_383718	XR_383718		102638916				chr14:104854951-104855010	mm|14qE2.3
A_66_P119852	Axl	Mus musculus AXL receptor tyrosine kinase (Axl), transcript variant 1, mRNA [NM_009465]	6548.23	64667.8	5.30848	9.87563	NM_009465	NM_009465	NM_009465	Mm.4128	26362	ENSMUST00000002677	TC1686075	GO:0000166(nucleotide binding)|GO:0001764(neuron migration)|GO:0001779(natural killer cell differentiation)|GO:0001786(phosphatidylserine binding)|GO:0001818(negative regulation of cytokine production)|GO:0001961(positive regulation of cytokine-mediated signaling pathway)|GO:0001974(blood vessel remodeling)|GO:0002376(immune system process)|GO:0004672(protein kinase activity)|GO:0004713(protein t…	chr7:26542394-26542335	mm|7qA3
A_55_P2169669	Csf1	Mus musculus colony stimulating factor 1 (macrophage) (Csf1), transcript variant 3, mRNA [NM_001113530]	233.99	4265.96	5.30654	18.2314	NM_001113530	NM_001113530	NM_001113530	Mm.795	12977	ENSMUST00000120243	NP059274	GO:0001503(ossification)|GO:0001954(positive regulation of cell-matrix adhesion)|GO:0002158(osteoclast proliferation)|GO:0002376(immune system process)|GO:0003006(developmental process involved in reproduction)|GO:0005125(cytokine activity)|GO:0005157(macrophage colony-stimulating factor receptor binding)|GO:0005515(protein binding)|GO:0005576(extracellular region)|GO:0005615(extracellular space)…	chr3:107548580-107548521	mm|3qF2.3
A_52_P30328	Tmem163	Mus musculus transmembrane protein 163 (Tmem163), mRNA [NM_028135]	17.0238	529.44	5.29931	31.0999	NM_028135	NM_028135	NM_028135	Mm.281287	72160	ENSMUST00000185560	TC1577643	GO:0005515(protein binding)|GO:0005768(endosome)|GO:0005886(plasma membrane)|GO:0008150(biological_process)|GO:0008270(zinc ion binding)|GO:0016020(membrane)|GO:0016021(integral component of membrane)|GO:0030054(cell junction)|GO:0030285(integral component of synaptic vesicle membrane)|GO:0031410(cytoplasmic vesicle)|GO:0031901(early endosome membrane)|GO:0045202(synapse)|GO:0097708(intracellular…	chr1:129387668-129387609	mm|1qE3
A_55_P2721852	Anxa2	annexin A2 [Source:MGI Symbol;Acc:MGI:88246] [ENSMUST00000154591]	3.83006	544.771	5.29896	142.235	ENSMUST00000154591		LF204657		12306	ENSMUST00000154591		GO:0001525(angiogenesis)|GO:0001725(stress fiber)|GO:0001726(ruffle)|GO:0001765(membrane raft assembly)|GO:0001786(phosphatidylserine binding)|GO:0001921(positive regulation of receptor recycling)|GO:0001934(positive regulation of protein phosphorylation)|GO:0002020(protease binding)|GO:0003417(growth plate cartilage development)|GO:0004859(phospholipase inhibitor activity)|GO:0005262(calcium cha…	chr9:69335306-69335365	mm|9qC
A_51_P181286	Cd69	Mus musculus CD69 antigen (Cd69), mRNA [NM_001033122]	29.6337	919.783	5.29628	31.0384	NM_001033122	NM_001033122	NM_001033122	Mm.74745	12515	ENSMUST00000032259	TC1571856	GO:0005509(calcium ion binding)|GO:0009897(external side of plasma membrane)|GO:0009986(cell surface)|GO:0016020(membrane)|GO:0016021(integral component of membrane)|GO:0030246(carbohydrate binding)|GO:0032991(protein-containing complex)|GO:0035690(cellular response to drug)|GO:0042803(protein homodimerization activity)	chr6:129217756-129217697	mm|6qF3
A_55_P1964965	Gm1673	Mus musculus predicted gene 1673 (Gm1673), transcript variant 3, mRNA [NM_001310547]	225.466	4075.59	5.29098	18.0763	NM_001310547	NM_001310547	NM_001310547	Mm.4923	381633	ENSMUST00000206020	TC1583503	GO:0003674(molecular_function)|GO:0005575(cellular_component)|GO:0005576(extracellular region)|GO:0008150(biological_process)	chr5:34327595-34327654	mm|5qB2
A_66_P123986	4930515I15	Q868F9_BRABE (Q868F9) Opsin, partial (5%) [TC1604463]	24.2773	744.68	5.2782	30.674	AK076861		AK076861	Mm.393322	328633		TC1604463		chr16:14318239-14318298	mm|16qA1
A_52_P333097	Mcoln3	mucolipin 3 [Source:MGI Symbol;Acc:MGI:1890500] [ENSMUST00000039450]	21.7333	666.021	5.27677	30.6452	ENSMUST00000039450	XM_006501081	XM_006501081	Mm.114683	171166	ENSMUST00000039450	TC1665728	GO:0005261(cation channel activity)|GO:0005737(cytoplasm)|GO:0005765(lysosomal membrane)|GO:0005768(endosome)|GO:0005886(plasma membrane)|GO:0006811(ion transport)|GO:0007605(sensory perception of sound)|GO:0007626(locomotory behavior)|GO:0008289(lipid binding)|GO:0016020(membrane)|GO:0016021(integral component of membrane)|GO:0031410(cytoplasmic vesicle)|GO:0042491(inner ear auditory receptor ce…	chr3:145804285-145804344	mm|3qH2
A_55_P2491598	Zfp804b	Mus musculus zinc finger protein 804B (Zfp804b), mRNA [NM_001163223]	3.58232	484.594	5.24502	135.274	NM_001163223	NM_001163223	NM_001163223	Mm.478808	207618	ENSMUST00000164784		GO:0003674(molecular_function)|GO:0008150(biological_process)	chr5:6769089-6769030	mm|5qA1
A_55_P2745710	H2-Q7	Mus musculus histocompatibility 2, Q region locus 7 (H2-Q7), transcript variant 1, mRNA [NM_010394]	577.417	6654.82	5.23667	11.5252	NM_010394	NM_010394	NM_010394	Mm.431282	15018	ENSMUST00000071951	TC1578330	GO:0001916(positive regulation of T cell mediated cytotoxicity)|GO:0002376(immune system process)|GO:0002474(antigen processing and presentation of peptide antigen via MHC class I)|GO:0002476(antigen processing and presentation of endogenous peptide antigen via MHC class Ib)|GO:0005102(signaling receptor binding)|GO:0005783(endoplasmic reticulum)|GO:0005794(Golgi apparatus)|GO:0005797(Golgi media…	chr17:35579718-35580298	mm|17qB1
A_51_P488739	Hcar2	Mus musculus hydroxycarboxylic acid receptor 2 (Hcar2), mRNA [NM_030701]	525.526	6022.63	5.2246	11.4602	NM_030701	NM_030701	NM_030701	Mm.440567	80885	ENSMUST00000057145	TC1583637	GO:0001614(purinergic nucleotide receptor activity)|GO:0001781(neutrophil apoptotic process)|GO:0004930(G protein-coupled receptor activity)|GO:0005525(GTP binding)|GO:0005886(plasma membrane)|GO:0006915(apoptotic process)|GO:0007165(signal transduction)|GO:0007186(G protein-coupled receptor signaling pathway)|GO:0016020(membrane)|GO:0016021(integral component of membrane)|GO:0030054(cell junctio…	chr5:124313790-124313731	mm|5qF
A_55_P2033435	Stra6l	Mus musculus STRA6-like (Stra6l), transcript variant 2, mRNA [NM_001305421]	49.236	1449.27	5.21509	29.4351	NM_001305421	NM_001305421	NM_001305421	Mm.63645	74152	ENSMUST00000107782	TC1583301	GO:0005515(protein binding)|GO:0005886(plasma membrane)|GO:0016020(membrane)|GO:0016021(integral component of membrane)|GO:0034633(retinol transport)|GO:0071939(vitamin A import)	chr4:45899817-45899876	mm|4qB1
A_51_P160824	Cspg4	Mus musculus chondroitin sulfate proteoglycan 4 (Cspg4), mRNA [NM_139001]	83.5394	1445.68	5.2116	17.3053	NM_139001	NM_139001	NM_139001	Mm.41329	121021	ENSMUST00000217052	TC1584630	GO:0000187(activation of MAPK activity)|GO:0001525(angiogenesis)|GO:0005515(protein binding)|GO:0005518(collagen binding)|GO:0005886(plasma membrane)|GO:0006954(inflammatory response)|GO:0007165(signal transduction)|GO:0007169(transmembrane receptor protein tyrosine kinase signaling pathway)|GO:0007275(multicellular organism development)|GO:0008283(cell proliferation)|GO:0008347(glial cell migrat…	chr9:56746627-56746686	mm|9qB
A_55_P1978465	H2-Q5	Mus musculus histocompatibility 2, Q region locus 5 (H2-Q5), non-coding RNA [NR_051981]	760.701	8501.43	5.17092	11.1758	NR_051981	NR_051981	NR_051981	Mm.482320	15016	ENSMUST00000174854	TC1589450		chr17:35532392-35532451	mm|17qB1
A_55_P2498688	Tmigd1	Mus musculus transmembrane and immunoglobulin domain containing 1 (Tmigd1), mRNA [NM_025655]	3.83442	482.164	5.16653	125.746	NM_025655	NM_025655	NM_025655	Mm.25138	66601	ENSMUST00000136899	TC1583293	GO:0003674(molecular_function)|GO:0005737(cytoplasm)|GO:0005886(plasma membrane)|GO:0016020(membrane)|GO:0016021(integral component of membrane)|GO:0030334(regulation of cell migration)|GO:0042127(regulation of cell proliferation)|GO:0043066(negative regulation of apoptotic process)|GO:0090559(regulation of membrane permeability)	chr11:76728957-76729546	mm|11qB5
A_55_P2122619	Asb11	Mus musculus ankyrin repeat and SOCS box-containing 11 (Asb11), transcript variant 2, mRNA [NM_026853]	16.1349	458.252	5.16037	28.4014	NM_026853	NM_026853	NM_026853	Mm.33225	68854	ENSMUST00000036858	TC1599669	GO:0003674(molecular_function)|GO:0005783(endoplasmic reticulum)|GO:0016567(protein ubiquitination)|GO:0035556(intracellular signal transduction)|GO:0045732(positive regulation of protein catabolic process)	chrX:160896951-160897010	mm|XqF5
A_52_P883511	Gm20149	PREDICTED: Mus musculus predicted gene, 20149 (Gm20149), transcript variant X1, misc_RNA [XR_871480]	3.29577	411.118	5.1579	124.741	XR_871480	XR_871480	XR_871480	Mm.417760	100504283		TC1608178		chr10:20754298-20754239	mm|10qA3
A_55_P1994042	Zbp1	Mus musculus Z-DNA binding protein 1 (Zbp1), transcript variant 2, mRNA [NM_001139519]	101.553	1689.07	5.13938	16.6325	NM_001139519	NM_001139519	NM_001139519	Mm.116687	58203	ENSMUST00000109116	TC1588136	GO:0002376(immune system process)|GO:0003677(DNA binding)|GO:0003692(left-handed Z-DNA binding)|GO:0003723(RNA binding)|GO:0003726(double-stranded RNA adenosine deaminase activity)|GO:0005515(protein binding)|GO:0005634(nucleus)|GO:0005737(cytoplasm)|GO:0005829(cytosol)|GO:0016032(viral process)|GO:0042802(identical protein binding)|GO:0045087(innate immune response)|GO:0051607(defense response t…	chr2:173039366-173039307	mm|2qH3
A_66_P118460	Ahnak2	AHNAK nucleoprotein 2 [Source:MGI Symbol;Acc:MGI:2144831] [ENSMUST00000101010]	94.4659	1560.49	5.12691	16.5191	ENSMUST00000101010	XM_017315330	XM_017315330	Mm.313169	100041194	ENSMUST00000101010	TC1583682	GO:0001778(plasma membrane repair)|GO:0003674(molecular_function)|GO:0005737(cytoplasm)|GO:0005829(cytosol)|GO:0005886(plasma membrane)|GO:0030018(Z disc)|GO:0030315(T-tubule)|GO:0030659(cytoplasmic vesicle membrane)|GO:0043034(costamere)|GO:0043484(regulation of RNA splicing)	chr12:114010708-114010649	mm|12qF1
A_55_P2787231	1700030C12Rik	PREDICTED: Mus musculus RIKEN cDNA 1700030C12 gene (1700030C12Rik), ncRNA [XR_001780171]	3.63201	439.355	5.12489	120.967	XR_001780171	XR_001780171	XR_001780171	Mm.392592	72246		TC1640656	GO:0003674(molecular_function)|GO:0005575(cellular_component)|GO:0008150(biological_process)	chr11:23399584-23399644	mm|11qA3.2
A_55_P2016462	Cxcl10	Mus musculus chemokine (C-X-C motif) ligand 10 (Cxcl10), mRNA [NM_021274]	1991.27	23662.1	5.09855	11.883	NM_021274	NM_021274	NM_021274	Mm.877	15945	ENSMUST00000038816	TC1768627	GO:0002690(positive regulation of leukocyte chemotaxis)|GO:0005125(cytokine activity)|GO:0005576(extracellular region)|GO:0005615(extracellular space)|GO:0006935(chemotaxis)|GO:0006952(defense response)|GO:0006954(inflammatory response)|GO:0006955(immune response)|GO:0007186(G protein-coupled receptor signaling pathway)|GO:0007189(adenylate cyclase-activating G protein-coupled receptor signaling …	chr5:92775840-92775781	mm|5qE2
A_51_P209183	Cxcl14	Mus musculus chemokine (C-X-C motif) ligand 14 (Cxcl14), mRNA [NM_019568]	154.093	2490.35	5.08704	16.1614	NM_019568	NM_019568	NM_019568	Mm.30211	57266	ENSMUST00000021970	TC1575864	GO:0005125(cytokine activity)|GO:0005576(extracellular region)|GO:0005615(extracellular space)|GO:0005794(Golgi apparatus)|GO:0006955(immune response)|GO:0008009(chemokine activity)|GO:0045662(negative regulation of myoblast differentiation)|GO:0048839(inner ear development)|GO:0060326(cell chemotaxis)|GO:2000503(positive regulation of natural killer cell chemotaxis)	chr13:56390137-56390078	mm|13qB1
A_51_P254855	Ptgs2	Mus musculus prostaglandin-endoperoxide synthase 2 (Ptgs2), mRNA [NM_011198]	518.555	5481.81	5.05215	10.5713	NM_011198	NM_011198	NM_011198	Mm.292547	19225	ENSMUST00000035065	TC1575619	GO:0001516(prostaglandin biosynthetic process)|GO:0001525(angiogenesis)|GO:0004601(peroxidase activity)|GO:0004666(prostaglandin-endoperoxide synthase activity)|GO:0005515(protein binding)|GO:0005634(nucleus)|GO:0005737(cytoplasm)|GO:0005783(endoplasmic reticulum)|GO:0005901(caveola)|GO:0006629(lipid metabolic process)|GO:0006631(fatty acid metabolic process)|GO:0006633(fatty acid biosynthetic pr…	chr1:151954744-151954803	mm|1qG1
A_55_P2150976			3676.48	42695.2	5.05132	11.6131	LF201297		LF201297						chr18:7582074-7582133	mm|18qA1
A_51_P110301	C3	Mus musculus complement component 3 (C3), mRNA [NM_009778]	1510.98	15835.2	5.03364	10.4801	NM_009778	NM_009778	NM_009778	Mm.19131	12266	ENSMUST00000024988	TC1573451	GO:0001798(positive regulation of type IIa hypersensitivity)|GO:0001934(positive regulation of protein phosphorylation)|GO:0001970(positive regulation of activation of membrane attack complex)|GO:0002376(immune system process)|GO:0004866(endopeptidase inhibitor activity)|GO:0005515(protein binding)|GO:0005576(extracellular region)|GO:0005615(extracellular space)|GO:0006629(lipid metabolic process…	chr17:57343475-57343416	mm|17qD
A_52_P148514	Hpse	Mus musculus heparanase (Hpse), mRNA [NM_152803]	19.7058	514.712	5.03218	26.1198	NM_152803	NM_152803	NM_152803	Mm.265786	15442	ENSMUST00000112908	TC1624692	GO:0005576(extracellular region)|GO:0005634(nucleus)|GO:0005654(nucleoplasm)|GO:0005764(lysosome)|GO:0007155(cell adhesion)|GO:0007160(cell-matrix adhesion)|GO:0010575(positive regulation of vascular endothelial growth factor production)|GO:0016020(membrane)|GO:0016787(hydrolase activity)|GO:0016798(hydrolase activity, acting on glycosyl bonds)|GO:0030194(positive regulation of blood coagulation)…	chr5:101114144-101114085	mm|5qE4
A_55_P2547284	Gm34908	PREDICTED: Mus musculus predicted gene, 34908 (Gm34908), transcript variant X9, ncRNA [XR_378542]	3.38305	370.77	5.01879	109.596	XR_378542	XR_378542	XR_378542		102638315				chr7:139567559-139567500	mm|7qF3
A_66_P115873		Q4TJC0_TETNG (Q4TJC0) Chromosome undetermined SCAF216, whole genome shotgun sequence. (Fragment), partial (16%) [TC1622727]	3.87466	423.037	5.0147	109.18	AK079443		AK079443	Mm.184492			TC1622727		chr13:72609168-72609227	mm|13qC1
A_55_P2038525	C3	Mus musculus complement component 3 (C3), mRNA [NM_009778]	683.325	7097.56	5.01454	10.3868	NM_009778	NM_009778	NM_009778	Mm.19131	12266	ENSMUST00000024988	TC1573451	GO:0001798(positive regulation of type IIa hypersensitivity)|GO:0001934(positive regulation of protein phosphorylation)|GO:0001970(positive regulation of activation of membrane attack complex)|GO:0002376(immune system process)|GO:0004866(endopeptidase inhibitor activity)|GO:0005515(protein binding)|GO:0005576(extracellular region)|GO:0005615(extracellular space)|GO:0006629(lipid metabolic process…	chr17:57343737-57343678	mm|17qD
A_66_P136228	Rai14	Mus musculus retinoic acid induced 14 (Rai14), transcript variant 3, mRNA [NM_001356534]	196.486	3049.16	5.01311	15.5184	NM_001356534	NM_001356534	NM_001356534	Mm.212395	75646	ENSMUST00000090339	TC1576898	GO:0001650(fibrillar center)|GO:0005634(nucleus)|GO:0005737(cytoplasm)|GO:0005739(mitochondrion)|GO:0005829(cytosol)|GO:0005856(cytoskeleton)|GO:0007283(spermatogenesis)|GO:0030054(cell junction)|GO:0030154(cell differentiation)	chr15:10498911-10498852	mm|15qA1
A_55_P2735980	Flt1	Mus musculus FMS-like tyrosine kinase 1 (Flt1), transcript variant 2, mRNA [NM_001363135]	158.872	2452.01	5.00317	15.4339	NM_001363135	NM_001363135	NM_001363135	Mm.389712	14254	ENSMUST00000110529	TC1583060	GO:0000166(nucleotide binding)|GO:0001525(angiogenesis)|GO:0001569(branching involved in blood vessel morphogenesis)|GO:0001666(response to hypoxia)|GO:0002040(sprouting angiogenesis)|GO:0002548(monocyte chemotaxis)|GO:0004672(protein kinase activity)|GO:0004713(protein tyrosine kinase activity)|GO:0004714(transmembrane receptor protein tyrosine kinase activity)|GO:0004888(transmembrane signaling…	chr5:148450747-148450688	mm|5qG3
A_55_P2726136	Gm32970	PREDICTED: Mus musculus predicted gene, 32970 (Gm32970), transcript variant X3, misc_RNA [XR_001781657]	3.77771	407.042	5.00051	107.748	XR_001781657	XR_001781657	XR_001781657		102635699				chr15:34675919-34675860	mm|15qB3.1
A_51_P509997	Cox6a2	Mus musculus cytochrome c oxidase subunit 6A2 (Cox6a2), mRNA [NM_009943]	744.03	7640.98	4.99033	10.2697	NM_009943	NM_009943	NM_009943	Mm.43824	12862	ENSMUST00000033049	TC1575772	GO:0004129(cytochrome-c oxidase activity)|GO:0005739(mitochondrion)|GO:0005743(mitochondrial inner membrane)|GO:0005751(mitochondrial respiratory chain complex IV)|GO:0006123(mitochondrial electron transport, cytochrome c to oxygen)|GO:0009060(aerobic respiration)|GO:0016020(membrane)|GO:0030234(enzyme regulator activity)	chr7:135349219-135349160	mm|7qF3
A_52_P638459	Ccl5	Mus musculus chemokine (C-C motif) ligand 5 (Ccl5), mRNA [NM_013653]	1469.14	15007.6	4.97896	10.2152	NM_013653	NM_013653	NM_013653	Mm.284248	20304	ENSMUST00000035938	TC1583383	GO:0000165(MAPK cascade)|GO:0002230(positive regulation of defense response to virus by host)|GO:0002548(monocyte chemotaxis)|GO:0004435(phosphatidylinositol phospholipase C activity)|GO:0004672(protein kinase activity)|GO:0005125(cytokine activity)|GO:0005515(protein binding)|GO:0005576(extracellular region)|GO:0005615(extracellular space)|GO:0005737(cytoplasm)|GO:0006816(calcium ion transport)|…	chr11:83339355-83339296	mm|11qC
A_52_P53507		immunoglobulin heavy variable 14-4 [Source:MGI Symbol;Acc:MGI:4439765] [ENSMUST00000103475]	3.8203	402.957	4.97762	105.478	ENSMUST00000103475		KY199232	Mm.425779		ENSMUST00000103475	NP614384		chr12:115414781-115414722	mm|12qF1
A_66_P111248	A730049N16Rik	PREDICTED: Mus musculus uncharacterized LOC105246305 (LOC105246305), ncRNA [XR_876920]	3.91961	413.174	4.97695	105.412	XR_876920	XR_876920	XR_876920	Mm.124963	105246305				chr17:69823009-69822950	mm|17qE1.3
A_51_P101929	Lgals3	Mus musculus lectin, galactose binding, soluble 3 (Lgals3), transcript variant 2, mRNA [NM_010705]	2389.43	26757.1	4.97649	11.1981	NM_010705	NM_010705	NM_010705	Mm.248615	16854	ENSMUST00000146468	TC1679933	GO:0001501(skeletal system development)|GO:0001772(immunological synapse)|GO:0002376(immune system process)|GO:0002548(monocyte chemotaxis)|GO:0005515(protein binding)|GO:0005576(extracellular region)|GO:0005615(extracellular space)|GO:0005634(nucleus)|GO:0005681(spliceosomal complex)|GO:0005737(cytoplasm)|GO:0005743(mitochondrial inner membrane)|GO:0006397(mRNA processing)|GO:0008284(positive re…	chr14:48004398-48005214	mm|14qC1
A_55_P1987974	Glipr1l3	GLI pathogenesis-related 1 like 3 [Source:MGI Symbol;Acc:MGI:3620621] [ENSMUST00000220085]	37.1121	921.758	4.95511	24.8372	ENSMUST00000220085	XM_001480631	XM_001480631	Mm.359165	544736	ENSMUST00000220085		GO:0003674(molecular_function)|GO:0005575(cellular_component)|GO:0008150(biological_process)	chr10:111581143-111581084	mm|10qD2
A_51_P445532	Glra1	Mus musculus glycine receptor, alpha 1 subunit (Glra1), transcript variant 2, mRNA [NM_020492]	3.64005	369.25	4.93568	101.441	NM_020492	NM_020492	NM_020492	Mm.89320	14654	ENSMUST00000102716	TC1598874	GO:0001508(action potential)|GO:0001964(startle response)|GO:0002087(regulation of respiratory gaseous exchange by neurological system process)|GO:0004888(transmembrane signaling receptor activity)|GO:0005216(ion channel activity)|GO:0005230(extracellular ligand-gated ion channel activity)|GO:0005254(chloride channel activity)|GO:0005622(intracellular)|GO:0005886(plasma membrane)|GO:0005887(integ…	chr11:55379742-55349979	mm|11qB1.3
A_66_P107818	Gdf3	Mus musculus growth differentiation factor 3 (Gdf3), mRNA [NM_008108]	20.3733	489.805	4.90527	24.0415	NM_008108	NM_008108	NM_008108	Mm.299742	14562	ENSMUST00000032211	TC1584261	GO:0001501(skeletal system development)|GO:0001654(eye development)|GO:0001701(in utero embryonic development)|GO:0002021(response to dietary excess)|GO:0005125(cytokine activity)|GO:0005160(transforming growth factor beta receptor binding)|GO:0005515(protein binding)|GO:0005576(extracellular region)|GO:0005615(extracellular space)|GO:0005737(cytoplasm)|GO:0007165(signal transduction)|GO:0007275(…	chr6:122556399-122556340	mm|6qF1
A_66_P111341		BB125295 RIKEN full-length enriched, 16 days neonate cerebellum Mus musculus cDNA clone 9630004F19 3. [BB125295]	3.33929	326.523	4.8962	97.7823	AK035785		AK035785	Mm.403612					chr5:68300151-68300210	mm|5qC3.1
A_55_P2056205	Fpr3	Mus musculus formyl peptide receptor 3 (Fpr3), mRNA [NM_008042]	3.42587	329.789	4.87938	96.2642	NM_008042	NM_008042	NM_008042	Mm.491469	14294	ENSMUST00000054871	TC1594064	GO:0002430(complement receptor mediated signaling pathway)|GO:0004930(G protein-coupled receptor activity)|GO:0004982(N-formyl peptide receptor activity)|GO:0005886(plasma membrane)|GO:0006935(chemotaxis)|GO:0006954(inflammatory response)|GO:0007165(signal transduction)|GO:0007186(G protein-coupled receptor signaling pathway)|GO:0007200(phospholipase C-activating G protein-coupled receptor signal…	chr17:18108554-18108613	mm|17qA3.2
A_51_P147942	Igf1	Mus musculus insulin-like growth factor 1 (Igf1), transcript variant 1, mRNA [NM_010512]	1598.46	16992.6	4.86955	10.6306	NM_010512	NM_010512	NM_010512	Mm.268521	16000	ENSMUST00000122100	TC1588155	GO:0000187(activation of MAPK activity)|GO:0001649(osteoblast differentiation)|GO:0001775(cell activation)|GO:0001932(regulation of protein phosphorylation)|GO:0001974(blood vessel remodeling)|GO:0002683(negative regulation of immune system process)|GO:0005158(insulin receptor binding)|GO:0005159(insulin-like growth factor receptor binding)|GO:0005178(integrin binding)|GO:0005179(hormone activity…	chr10:87393516-87393575	mm|10qC1
A_51_P259296	Lpl	Mus musculus lipoprotein lipase (Lpl), mRNA [NM_008509]	2539.48	26841.4	4.85774	10.5697	NM_008509	NM_008509	NM_008509	Mm.1514	16956	ENSMUST00000015712	TC1777349	GO:0004465(lipoprotein lipase activity)|GO:0004806(triglyceride lipase activity)|GO:0005102(signaling receptor binding)|GO:0005515(protein binding)|GO:0005576(extracellular region)|GO:0005615(extracellular space)|GO:0005886(plasma membrane)|GO:0006629(lipid metabolic process)|GO:0006633(fatty acid biosynthetic process)|GO:0008201(heparin binding)|GO:0009617(response to bacterium)|GO:0009986(cell …	chr8:71430267-71430326	mm|8qB3.3
A_51_P137121	Mybph	Mus musculus myosin binding protein H (Mybph), transcript variant 1, mRNA [NM_016749]	155.429	2198.84	4.84459	14.1469	NM_016749	NM_016749	NM_016749	Mm.379067	53311	ENSMUST00000038445	TC1583323	GO:0007155(cell adhesion)|GO:0032982(myosin filament)	chr1:136096999-136097558	mm|1qE4
A_55_P2004532	Pianp	Mus musculus PILR alpha associated neural protein (Pianp), transcript variant 1, mRNA [NM_175696]	254.205	3521.23	4.80621	13.8519	NM_175696	NM_175696	NM_175696	Mm.295327	319352	ENSMUST00000162000	NP1302040	GO:0003674(molecular_function)|GO:0005575(cellular_component)|GO:0005912(adherens junction)|GO:0008150(biological_process)|GO:0016020(membrane)|GO:0016021(integral component of membrane)|GO:0016323(basolateral plasma membrane)	chr6:124953048-124953107	mm|6qF2
A_55_P1960735	Gdf15	Mus musculus growth differentiation factor 15 (Gdf15), transcript variant 1, mRNA [NM_011819]	701.238	6555.07	4.78943	9.34785	NM_011819	NM_011819	NM_011819	Mm.31325	23886	ENSMUST00000110103	TC1583737	GO:0000187(activation of MAPK activity)|GO:0002023(reduction of food intake in response to dietary excess)|GO:0005125(cytokine activity)|GO:0005160(transforming growth factor beta receptor binding)|GO:0005576(extracellular region)|GO:0005615(extracellular space)|GO:0005634(nucleus)|GO:0005737(cytoplasm)|GO:0005794(Golgi apparatus)|GO:0008083(growth factor activity)|GO:0010862(positive regulation …	chr8:73153352-73153293	mm|8qB3.3
A_51_P487690	Ifi44	Mus musculus interferon-induced protein 44 (Ifi44), mRNA [NM_133871]	29.568	656.36	4.78317	22.1984	NM_133871	NM_133871	NM_133871	Mm.30756	99899	ENSMUST00000029671	NP514625	GO:0003674(molecular_function)|GO:0005737(cytoplasm)|GO:0006955(immune response)|GO:0009617(response to bacterium)	chr3:151394094-151394035	mm|3qH3
A_55_P2292501	9130015A21Rik	BY720805 RIKEN full-length enriched, adult male cecum Mus musculus cDNA clone 9130015A21 5. [BY720805]	3.60194	312.31	4.76699	86.7061	BY720805		BY720805	Mm.100110	71581		TC1601444		chr12:36356981-36356922	mm|12qA3
A_55_P2153753	5830411N06Rik	Mus musculus RIKEN cDNA 5830411N06 gene (5830411N06Rik), transcript variant 3, mRNA [NM_175533]	3.64738	314.545	4.76118	86.2385	NM_175533	NM_175533	NM_175533	Mm.85125	244234	ENSMUST00000059882	TC1592573	GO:0002365(gamma-delta T cell lineage commitment)|GO:0003674(molecular_function)|GO:0009897(external side of plasma membrane)|GO:0032620(interleukin-17 production)	chr7:147483229-147483288	mm|7qF4
A_55_P2057736	Olfr371	Mus musculus olfactory receptor 371 (Olfr371), mRNA [NM_146859]	3.93888	338.532	4.75753	85.9463	NM_146859	NM_146859	NM_146859	Mm.354727	258858	ENSMUST00000070849	TC1600019	GO:0004984(olfactory receptor activity)|GO:0007186(G protein-coupled receptor signaling pathway)|GO:0007608(sensory perception of smell)|GO:0016021(integral component of membrane)	chr8:87755275-87755334	mm|8qC3
A_52_P497388		predicted gene 4761 [Source:MGI Symbol;Acc:MGI:3648855] [ENSMUST00000178086]	1730.52	17287.8	4.74175	9.98998	ENSMUST00000178086					ENSMUST00000178086			chr6:67364546-67364487	mm|6qC1
A_55_P2547227	Gm33027		3.78823	320.566	4.74084	84.6215	BC092221		BC092221	Mm.334261	102635775				chr7:136541735-136541676	mm|7qF3
A_55_P2012794	Nmbr	Mus musculus neuromedin B receptor (Nmbr), mRNA [NM_008703]	3.58439	302.006	4.73618	84.256	NM_008703	NM_008703	NM_008703	Mm.487342	18101	ENSMUST00000186382	TC1667661	GO:0004930(G protein-coupled receptor activity)|GO:0004946(bombesin receptor activity)|GO:0005829(cytosol)|GO:0005886(plasma membrane)|GO:0005887(integral component of plasma membrane)|GO:0007165(signal transduction)|GO:0007186(G protein-coupled receptor signaling pathway)|GO:0008188(neuropeptide receptor activity)|GO:0008528(G protein-coupled peptide receptor activity)|GO:0016020(membrane)|GO:00…	chr10:14490303-14490362	mm|10qA2
A_55_P2102400	Armc9	armadillo repeat containing 9 [Source:MGI Symbol;Acc:MGI:1926045] [ENSMUST00000134858]	4.90218	411.597	4.73243	83.962	ENSMUST00000134858		AK048064	Mm.379264	78795	ENSMUST00000134858	TC1591773	GO:0003674(molecular_function)|GO:0005737(cytoplasm)|GO:0005856(cytoskeleton)|GO:0008150(biological_process)|GO:0030030(cell projection organization)|GO:0036064(ciliary basal body)|GO:0042995(cell projection)	chr1:88074713-88074772	mm|1qC5
A_55_P2734762	Ahnak2	AHNAK nucleoprotein 2 [Source:MGI Symbol;Acc:MGI:2144831] [ENSMUST00000124526]	90.0413	1185.28	4.71341	13.1637	ENSMUST00000124526	XM_017315330	XM_017315330	Mm.313169	100041194	ENSMUST00000124526	TC1687331	GO:0001778(plasma membrane repair)|GO:0003674(molecular_function)|GO:0005737(cytoplasm)|GO:0005829(cytosol)|GO:0005886(plasma membrane)|GO:0030018(Z disc)|GO:0030315(T-tubule)|GO:0030659(cytoplasmic vesicle membrane)|GO:0043034(costamere)|GO:0043484(regulation of RNA splicing)	chr12:114023489-114023430	mm|12qF1
A_51_P246653	Clec7a	Mus musculus C-type lectin domain family 7, member a (Clec7a), transcript variant 1, coding, mRNA [NM_020008]	8014.31	61178.2	4.71273	7.63362	NM_020008	NM_020008	NM_020008	Mm.239516	56644	ENSMUST00000112076	TC1587603		chr6:129411798-129411739	mm|6qF3
A_51_P125467	Igf2r	Mus musculus insulin-like growth factor 2 receptor (Igf2r), mRNA [NM_010515]	104.669	1372.01	4.70569	13.108	NM_010515	NM_010515	NM_010515	Mm.26553	16004	ENSMUST00000024599	TC1777311	GO:0001889(liver development)|GO:0001965(G-protein alpha-subunit binding)|GO:0001972(retinoic acid binding)|GO:0005515(protein binding)|GO:0005520(insulin-like growth factor binding)|GO:0005537(mannose binding)|GO:0005615(extracellular space)|GO:0005634(nucleus)|GO:0005641(nuclear envelope lumen)|GO:0005764(lysosome)|GO:0005768(endosome)|GO:0005769(early endosome)|GO:0005770(late endosome)|GO:000…	chr17:12875263-12875253	mm|17qA1
A_51_P303424	Itgax	Mus musculus integrin alpha X (Itgax), transcript variant 1, mRNA [NM_021334]	2668.45	26094.2	4.69782	9.77877	NM_021334	NM_021334	NM_021334	Mm.22378	16411	ENSMUST00000033053	TC1571898	GO:0007155(cell adhesion)|GO:0007229(integrin-mediated signaling pathway)|GO:0008305(integrin complex)|GO:0009897(external side of plasma membrane)|GO:0009986(cell surface)|GO:0016020(membrane)|GO:0016021(integral component of membrane)|GO:0034113(heterotypic cell-cell adhesion)|GO:0046872(metal ion binding)|GO:0050798(activated T cell proliferation)|GO:0051607(defense response to virus)	chr7:135294052-135294111	mm|7qF3
A_55_P2503051	Cdo1	Mus musculus cysteine dioxygenase 1, cytosolic (Cdo1), transcript variant 1, mRNA [NM_033037]	29.6591	620.09	4.69145	20.9072	NM_033037	NM_033037	NM_033037	Mm.241056	12583	ENSMUST00000035804	TC1572055	GO:0005506(iron ion binding)|GO:0005829(cytosol)|GO:0007595(lactation)|GO:0008198(ferrous iron binding)|GO:0010243(response to organonitrogen compound)|GO:0016491(oxidoreductase activity)|GO:0016702(oxidoreductase activity, acting on single donors with incorporation of molecular oxygen, incorporation of two atoms of oxygen)|GO:0017172(cysteine dioxygenase activity)|GO:0019448(L-cysteine catabolic…	chr18:46875287-46873593	mm|18qC
A_51_P386562	Ebf2	Mus musculus early B cell factor 2 (Ebf2), transcript variant 2, mRNA [NM_010095]	3.4901	281.409	4.68891	80.6306	NM_010095	NM_010095	NM_010095	Mm.319947	13592	ENSMUST00000022637	TC1581082	GO:0000978(RNA polymerase II proximal promoter sequence-specific DNA binding)|GO:0001077(proximal promoter DNA-binding transcription activator activity, RNA polymerase II-specific)|GO:0001709(cell fate determination)|GO:0003677(DNA binding)|GO:0003682(chromatin binding)|GO:0003700(DNA-binding transcription factor activity)|GO:0005515(protein binding)|GO:0005634(nucleus)|GO:0006355(regulation of t…	chr14:68048145-68048204	mm|14qD1
A_55_P2054062	Chst2	Mus musculus carbohydrate sulfotransferase 2 (Chst2), mRNA [NM_018763]	113.308	1470.99	4.68812	12.9822	NM_018763	NM_018763	NM_018763	Mm.212446	54371	ENSMUST00000036267	TC1582210	GO:0000139(Golgi membrane)|GO:0001517(N-acetylglucosamine 6-O-sulfotransferase activity)|GO:0005794(Golgi apparatus)|GO:0005802(trans-Golgi network)|GO:0005975(carbohydrate metabolic process)|GO:0006044(N-acetylglucosamine metabolic process)|GO:0006790(sulfur compound metabolic process)|GO:0006954(inflammatory response)|GO:0008146(sulfotransferase activity)|GO:0016020(membrane)|GO:0016021(integra…	chr9:95304991-95304932	mm|9qE3.3
A_55_P2037752	Dtna	dystrobrevin alpha [Source:MGI Symbol;Acc:MGI:106039] [ENSMUST00000223441]	3.65749	292.4	4.67974	79.9454	ENSMUST00000223441		AK028402	Mm.94371	13527	ENSMUST00000223441	TC1594198	GO:0005515(protein binding)|GO:0005737(cytoplasm)|GO:0005886(plasma membrane)|GO:0008270(zinc ion binding)|GO:0016014(dystrobrevin complex)|GO:0016020(membrane)|GO:0030054(cell junction)|GO:0030165(PDZ domain binding)|GO:0030424(axon)|GO:0031234(extrinsic component of cytoplasmic side of plasma membrane)|GO:0032991(protein-containing complex)|GO:0042383(sarcolemma)|GO:0042995(cell projection)|GO:…	chr18:23707661-23707720	mm|18qA2
A_51_P333111	Aox1	Mus musculus aldehyde oxidase 1 (Aox1), mRNA [NM_009676]	23.1462	480.059	4.67918	20.7403	NM_009676	NM_009676	NM_009676	Mm.26787	11761	ENSMUST00000001027	TC1586059	GO:0004031(aldehyde oxidase activity)|GO:0004854(xanthine dehydrogenase activity)|GO:0005506(iron ion binding)|GO:0005737(cytoplasm)|GO:0005829(cytosol)|GO:0009055(electron transfer activity)|GO:0009115(xanthine catabolic process)|GO:0016491(oxidoreductase activity)|GO:0017144(drug metabolic process)|GO:0042802(identical protein binding)|GO:0042803(protein homodimerization activity)|GO:0043546(mo…	chr1:58163025-58163084	mm|1qC1.3
A_55_P2805883	Il2rg	Mus musculus interleukin 2 receptor, gamma chain (Il2rg), transcript variant a, mRNA [NM_013563]	512.817	4488.39	4.64885	8.75242	NM_013563	NM_013563	NM_013563	Mm.2923	16186	ENSMUST00000033664	TC1574674	GO:0004896(cytokine receptor activity)|GO:0009897(external side of plasma membrane)|GO:0010468(regulation of gene expression)|GO:0010628(positive regulation of gene expression)|GO:0016020(membrane)|GO:0016021(integral component of membrane)|GO:0019955(cytokine binding)|GO:0019976(interleukin-2 binding)|GO:0032831(positive regulation of CD4-positive, CD25-positive, alpha-beta regulatory T cell dif…	chrX:98459860-98459802	mm|XqD
A_52_P1147844	Knl1	Mus musculus kinetochore scaffold 1 (Knl1), transcript variant 1, mRNA [NM_029617]	3.64216	282.627	4.64772	77.5987	NM_029617	NM_029617	NM_029617	Mm.202518	76464			GO:0000775(chromosome, centromeric region)|GO:0000776(kinetochore)|GO:0000777(condensed chromosome kinetochore)|GO:0001669(acrosomal vesicle)|GO:0003674(molecular_function)|GO:0005634(nucleus)|GO:0005654(nucleoplasm)|GO:0005694(chromosome)|GO:0005829(cytosol)|GO:0007049(cell cycle)|GO:0007059(chromosome segregation)|GO:0008608(attachment of spindle microtubules to kinetochore)|GO:0010923(negative…	chr2:118931833-118931892	mm|2qE5
A_66_P124226	9230102K24Rik	Mus musculus RIKEN cDNA 9230102K24 gene (9230102K24Rik), long non-coding RNA [NR_028438]	4.01896	309.283	4.63878	76.956	NR_028438	NR_028438	NR_028438	Mm.367727	109335		TC1656069		chr10:110052650-110052709	mm|10qD1
A_55_P1980781	Fam83c	Mus musculus family with sequence similarity 83, member C (Fam83c), mRNA [NM_027788]	3.63801	277.154	4.62793	76.1829	NM_027788	NM_027788	NM_027788	Mm.260918	71405	ENSMUST00000029143		GO:0005575(cellular_component)|GO:0008150(biological_process)|GO:0019901(protein kinase binding)	chr14:52335899-52335840	mm|14qC2
A_52_P653654	Atp1a3	Mus musculus ATPase, Na+/K+ transporting, alpha 3 polypeptide (Atp1a3), mRNA [NM_001290469]	546.455	4734.5	4.62717	8.66402	NM_001290469	NM_001290469	NM_001290469	Mm.44101	232975	ENSMUST00000196684	TC1596218	GO:0000166(nucleotide binding)|GO:0001540(amyloid-beta binding)|GO:0005391(sodium:potassium-exchanging ATPase activity)|GO:0005524(ATP binding)|GO:0005634(nucleus)|GO:0005737(cytoplasm)|GO:0005783(endoplasmic reticulum)|GO:0005794(Golgi apparatus)|GO:0005886(plasma membrane)|GO:0005890(sodium:potassium-exchanging ATPase complex)|GO:0006811(ion transport)|GO:0006813(potassium ion transport)|GO:000…	chr7:25763258-25763199	mm|7qA3
A_52_P508750	Grn	Mus musculus granulin (Grn), mRNA [NM_008175]	3529.46	33133.9	4.61392	9.38782	NM_008175	NM_008175	NM_008175	Mm.1568	14824	ENSMUST00000135517	TC1648204	GO:0001835(blastocyst hatching)|GO:0005125(cytokine activity)|GO:0005515(protein binding)|GO:0005576(extracellular region)|GO:0005615(extracellular space)|GO:0005739(mitochondrion)|GO:0005764(lysosome)|GO:0005768(endosome)|GO:0005783(endoplasmic reticulum)|GO:0007566(embryo implantation)|GO:0010976(positive regulation of neuron projection development)|GO:0032355(response to estradiol)|GO:0035988(…	chr11:102294591-102294650	mm|11qD
A_51_P272553	Bhlhe40	Mus musculus basic helix-loop-helix family, member e40 (Bhlhe40), mRNA [NM_011498]	125.483	1560.3	4.60959	12.4343	NM_011498	NM_011498	NM_011498	Mm.2436	20893	ENSMUST00000032194	TC1574409	GO:0000122(negative regulation of transcription by RNA polymerase II)|GO:0000977(RNA polymerase II regulatory region sequence-specific DNA binding)|GO:0000978(RNA polymerase II proximal promoter sequence-specific DNA binding)|GO:0000980(RNA polymerase II distal enhancer sequence-specific DNA binding)|GO:0000981(DNA-binding transcription factor activity, RNA polymerase II-specific)|GO:0001078(prox…	chr6:108616309-108616368	mm|6qE2
A_52_P279579	Nyap1	Mus musculus neuronal tyrosine-phosphorylated phosphoinositide 3-kinase adaptor 1 (Nyap1), transcript variant 1, mRNA [NM_175521]	38.2165	755.346	4.60544	19.7649	NM_175521	NM_175521	NM_175521	Mm.74750	243300	ENSMUST00000061789	TC1583634	GO:0005515(protein binding)|GO:0014065(phosphatidylinositol 3-kinase signaling)|GO:0048812(neuron projection morphogenesis)	chr5:138172321-138172262	mm|5qG2
A_51_P202971	Tmem121b	Mus musculus transmembrane protein 121B (Tmem121b), mRNA [NM_033567]	3.20586	238.206	4.60108	74.3032	NM_033567	NM_033567	NM_033567	Mm.23088	94047	ENSMUST00000178687	TC1584901		chr6:120439846-120439787	mm|6qF1
A_55_P2595514	Atp6v0d2	Mus musculus ATPase, H+ transporting, lysosomal V0 subunit D2 (Atp6v0d2), mRNA [NM_175406]	3.24148	240.189	4.59811	74.0984	NM_175406	NM_175406	NM_175406	Mm.19298	242341	ENSMUST00000128605	TC1578136	GO:0005768(endosome)|GO:0005769(early endosome)|GO:0006811(ion transport)|GO:0007034(vacuolar transport)|GO:0007035(vacuolar acidification)|GO:0008553(proton-exporting ATPase activity, phosphorylative mechanism)|GO:0015078(proton transmembrane transporter activity)|GO:0015991(ATP hydrolysis coupled proton transport)|GO:0016020(membrane)|GO:0016324(apical plasma membrane)|GO:0016471(vacuolar proto…	chr4:19837828-19837769	mm|4qA3
A_55_P2752103		BB189136 RIKEN full-length enriched, adult male spinal cord Mus musculus cDNA clone A330052O03 3. [BB189136]	101.016	1245.57	4.59431	12.3304	BB189136		BB189136	Mm.121887					chr12:87103953-87104012	mm|12qD2
A_51_P326191	Serpina3g	Mus musculus serine (or cysteine) peptidase inhibitor, clade A, member 3G (Serpina3g), transcript variant 1, mRNA [NM_009251]	44.6392	874.921	4.5926	19.5998	NM_009251	NM_009251	NM_009251	Mm.312628	20715	ENSMUST00000043315	TC1648238	GO:0002250(adaptive immune response)|GO:0002376(immune system process)|GO:0004867(serine-type endopeptidase inhibitor activity)|GO:0004869(cysteine-type endopeptidase inhibitor activity)|GO:0005615(extracellular space)|GO:0005634(nucleus)|GO:0005737(cytoplasm)|GO:0006915(apoptotic process)|GO:0010466(negative regulation of peptidase activity)|GO:0010951(negative regulation of endopeptidase activi…	chr12:105480045-105480104	mm|12qE
A_66_P101053		mt95f04.x1 Soares mouse 3NbMS Mus musculus cDNA clone IMAGE:637663 3. [AI450270]	22.2966	433.683	4.58091	19.4506	AI450270		AI450270	Mm.395499					chr17:80909787-80909728	mm|17qE3
A_55_P2717807	St7	suppression of tumorigenicity 7 [Source:MGI Symbol;Acc:MGI:1927450] [ENSMUST00000129105]	7.96643	573.168	4.56646	71.9479	ENSMUST00000129105		AK045027	Mm.12051	64213	ENSMUST00000129105	TC1622380	GO:0016020(membrane)|GO:0016021(integral component of membrane)	chr6:17770385-17770444	mm|6qA2
A_51_P482552	Vegfa	Mus musculus vascular endothelial growth factor A (Vegfa), transcript variant 1, mRNA [NM_001025250]	31.2123	599.381	4.56132	19.2033	NM_001025250	NM_001025250	NM_001025250	Mm.282184	22339	ENSMUST00000142351	TC1716126	GO:0000122(negative regulation of transcription by RNA polymerase II)|GO:0001525(angiogenesis)|GO:0001541(ovarian follicle development)|GO:0001568(blood vessel development)|GO:0001569(branching involved in blood vessel morphogenesis)|GO:0001666(response to hypoxia)|GO:0001701(in utero embryonic development)|GO:0001822(kidney development)|GO:0001934(positive regulation of protein phosphorylation)|…	chr17:46155571-46155512	mm|17qC
A_55_P2545760			3.36498	240.413	4.55893	71.4456	AK087672		AK087672						chr6:134755253-134755194	mm|6qG1
A_51_P285736	Pdcd1	Mus musculus programmed cell death 1 (Pdcd1), mRNA [NM_008798]	249.181	3008.83	4.55617	12.0749	NM_008798	NM_008798	NM_008798	Mm.5024	18566	ENSMUST00000027507	TC1589965	GO:0002376(immune system process)|GO:0002644(negative regulation of tolerance induction)|GO:0005515(protein binding)|GO:0005886(plasma membrane)|GO:0006915(apoptotic process)|GO:0009897(external side of plasma membrane)|GO:0016020(membrane)|GO:0016021(integral component of membrane)|GO:0043065(positive regulation of apoptotic process)|GO:0043066(negative regulation of apoptotic process)|GO:007023…	chr1:95935123-95935064	mm|1qD
A_52_P788556	Zdhhc15	Mus musculus zinc finger, DHHC domain containing 15 (Zdhhc15), mRNA [NM_175358]	3.84133	273.701	4.55601	71.2517	NM_175358	NM_175358	NM_175358	Mm.30574	108672	ENSMUST00000042070		GO:0005783(endoplasmic reticulum)|GO:0005794(Golgi apparatus)|GO:0006612(protein targeting to membrane)|GO:0016020(membrane)|GO:0016021(integral component of membrane)|GO:0016188(synaptic vesicle maturation)|GO:0016409(palmitoyltransferase activity)|GO:0016740(transferase activity)|GO:0016746(transferase activity, transferring acyl groups)|GO:0018230(peptidyl-L-cysteine S-palmitoylation)|GO:00183…	chrX:101732695-101732636	mm|XqD
A_51_P489452	Cdo1	Mus musculus cysteine dioxygenase 1, cytosolic (Cdo1), transcript variant 1, mRNA [NM_033037]	61.363	1171.18	4.55195	19.0862	NM_033037	NM_033037	NM_033037	Mm.241056	12583	ENSMUST00000035804	TC1572055	GO:0005506(iron ion binding)|GO:0005829(cytosol)|GO:0007595(lactation)|GO:0008198(ferrous iron binding)|GO:0010243(response to organonitrogen compound)|GO:0016491(oxidoreductase activity)|GO:0016702(oxidoreductase activity, acting on single donors with incorporation of molecular oxygen, incorporation of two atoms of oxygen)|GO:0017172(cysteine dioxygenase activity)|GO:0019448(L-cysteine catabolic…	chr18:46873479-46873420	mm|18qC
A_51_P292736	Cd72	Mus musculus CD72 antigen (Cd72), transcript variant 2, mRNA [NM_007654]	247.053	2970.34	4.54834	12.0231	NM_007654	NM_007654	NM_007654	Mm.188157	12517	ENSMUST00000140284	NP539730	GO:0005887(integral component of plasma membrane)|GO:0016020(membrane)|GO:0016021(integral component of membrane)|GO:0030246(carbohydrate binding)	chr4:43465186-43463042	mm|4qB1
A_55_P2096081	Myo5b	Mus musculus myosin VB (Myo5b), mRNA [NM_201600]	36.0513	685.439	4.54606	19.0129	NM_201600	NM_201600	NM_201600	Mm.260098	17919	ENSMUST00000121875	TC1597431	GO:0000166(nucleotide binding)|GO:0003774(motor activity)|GO:0003779(actin binding)|GO:0005515(protein binding)|GO:0005516(calmodulin binding)|GO:0005524(ATP binding)|GO:0005737(cytoplasm)|GO:0005903(brush border)|GO:0015031(protein transport)|GO:0016192(vesicle-mediated transport)|GO:0016197(endosomal transport)|GO:0016459(myosin complex)|GO:0016887(ATPase activity)|GO:0017137(Rab GTPase binding…	chr18:74930378-74930437	mm|18qE2
A_52_P444628	Cybb	Mus musculus cytochrome b-245, beta polypeptide (Cybb), mRNA [NM_007807]	536.41	4458.75	4.53863	8.3122	NM_007807	NM_007807	NM_007807	Mm.200362	13058	ENSMUST00000015484	TC1574823	GO:0005244(voltage-gated ion channel activity)|GO:0005515(protein binding)|GO:0005622(intracellular)|GO:0005635(nuclear envelope)|GO:0005737(cytoplasm)|GO:0005739(mitochondrion)|GO:0005783(endoplasmic reticulum)|GO:0005791(rough endoplasmic reticulum)|GO:0005794(Golgi apparatus)|GO:0005886(plasma membrane)|GO:0005887(integral component of plasma membrane)|GO:0006801(superoxide metabolic process)|…	chrX:9014373-9014314	mm|XqA1.1
A_55_P2729513	Riox2	ribosomal oxygenase 2 [Source:MGI Symbol;Acc:MGI:1914264] [ENSMUST00000120667]	3.61784	252.35	4.53314	69.7514	ENSMUST00000120667		AK032595	Mm.289150	67014	ENSMUST00000120667	TC1594727	GO:0005634(nucleus)|GO:0005667(transcription factor complex)|GO:0005730(nucleolus)|GO:0005829(cytosol)|GO:0008283(cell proliferation)|GO:0016491(oxidoreductase activity)|GO:0042127(regulation of cell proliferation)|GO:0042254(ribosome biogenesis)|GO:0042802(identical protein binding)|GO:0046872(metal ion binding)|GO:0051213(dioxygenase activity)|GO:0055114(oxidation-reduction process)	chr16:59477335-59477393	mm|16qC1.3
A_52_P657657	Mctp1	Mus musculus multiple C2 domains, transmembrane 1 (Mctp1), mRNA [NM_030174]	93.7454	1111.92	4.52363	11.8611	NM_030174	NM_030174	NM_030174	Mm.316249	78771	ENSMUST00000109583	NP353577	GO:0005509(calcium ion binding)|GO:0005768(endosome)|GO:0005783(endoplasmic reticulum)|GO:0016020(membrane)|GO:0016021(integral component of membrane)|GO:0030054(cell junction)|GO:0030336(negative regulation of cell migration)|GO:0030672(synaptic vesicle membrane)|GO:0031410(cytoplasmic vesicle)|GO:0045202(synapse)|GO:0045806(negative regulation of endocytosis)|GO:0046928(regulation of neurotrans…	chr13:77167896-77167955	mm|13qC1
A_52_P654118	Utrn	utrophin [Source:MGI Symbol;Acc:MGI:104631] [ENSMUST00000219003]	3.5896	246.993	4.5185	68.8079	ENSMUST00000219003	XM_006512717	XM_006512717	Mm.418026	22288	ENSMUST00000219003	TC1643578	GO:0001954(positive regulation of cell-matrix adhesion)|GO:0003779(actin binding)|GO:0005178(integrin binding)|GO:0005515(protein binding)|GO:0005654(nucleoplasm)|GO:0005737(cytoplasm)|GO:0005886(plasma membrane)|GO:0007527(adult somatic muscle development)|GO:0007528(neuromuscular junction development)|GO:0016010(dystrophin-associated glycoprotein complex)|GO:0017166(vinculin binding)|GO:0019901…	chr10:12267911-12267852	mm|10qA1
A_51_P154842	Oas1f	Mus musculus 2-5 oligoadenylate synthetase 1F (Oas1f), mRNA [NM_145153]	825.061	6782.78	4.51505	8.22094	NM_145153	NM_145153	NM_145153	Mm.105369	243262	ENSMUST00000057814	TC1588942	GO:0001730(2-5-oligoadenylate synthetase activity)|GO:0003725(double-stranded RNA binding)|GO:0005634(nucleus)|GO:0005654(nucleoplasm)|GO:0005829(cytosol)|GO:0045071(negative regulation of viral genome replication)|GO:0051607(defense response to virus)|GO:0060700(regulation of ribonuclease activity)	chr5:121307929-121307988	mm|5qF
A_66_P109080	Lrguk	leucine-rich repeats and guanylate kinase domain containing [Source:MGI Symbol;Acc:MGI:1921604] [ENSMUST00000101564]	3.82643	261.786	4.51235	68.4152	ENSMUST00000101564		AK045903	Mm.127952	74354	ENSMUST00000101564	TC1593012	GO:0000166(nucleotide binding)|GO:0001669(acrosomal vesicle)|GO:0002177(manchette)|GO:0004385(guanylate kinase activity)|GO:0005515(protein binding)|GO:0005524(ATP binding)|GO:0005737(cytoplasm)|GO:0005829(cytosol)|GO:0005856(cytoskeleton)|GO:0007283(spermatogenesis)|GO:0016301(kinase activity)|GO:0016310(phosphorylation)|GO:0016740(transferase activity)|GO:0030154(cell differentiation)|GO:003141…	chr6:33997294-33997353	mm|6qA3.3
A_51_P195506	Csf1	Mus musculus colony stimulating factor 1 (macrophage) (Csf1), transcript variant 1, mRNA [NM_007778]	1892.19	16891.7	4.51044	8.92707	NM_007778	NM_007778	NM_007778	Mm.795	12977	ENSMUST00000014743	TC1596023	GO:0001503(ossification)|GO:0001954(positive regulation of cell-matrix adhesion)|GO:0002158(osteoclast proliferation)|GO:0002376(immune system process)|GO:0003006(developmental process involved in reproduction)|GO:0005125(cytokine activity)|GO:0005157(macrophage colony-stimulating factor receptor binding)|GO:0005515(protein binding)|GO:0005576(extracellular region)|GO:0005615(extracellular space)…	chr3:107544392-107544333	mm|3qF2.3
A_52_P185343	Gna13	Mus musculus guanine nucleotide binding protein, alpha 13 (Gna13), transcript variant 2, mRNA [NM_001359034]	274.108	3227.07	4.51006	11.773	NM_001359034	NM_001359034	NM_001359034	Mm.193925	14674	ENSMUST00000106702	TC1774844	GO:0000166(nucleotide binding)|GO:0001525(angiogenesis)|GO:0001569(branching involved in blood vessel morphogenesis)|GO:0001664(G protein-coupled receptor binding)|GO:0001701(in utero embryonic development)|GO:0003924(GTPase activity)|GO:0005515(protein binding)|GO:0005525(GTP binding)|GO:0005634(nucleus)|GO:0005737(cytoplasm)|GO:0005829(cytosol)|GO:0005834(heterotrimeric G-protein complex)|GO:00…	chr11:109241587-109241646	mm|11qE1
A_55_P2555950			3.63254	245.8	4.50052	67.6661									chr13:031175383-031175442	mm|13qA3.2
A_55_P2747136	Ptger4	Mus musculus prostaglandin E receptor 4 (subtype EP4) (Ptger4), transcript variant 1, mRNA [NM_001136079]	1442.74	11775.7	4.49969	8.16206	NM_001136079	NM_001136079	NM_001136079	Mm.18509	19219	ENSMUST00000120563	TC1578282	GO:0001934(positive regulation of protein phosphorylation)|GO:0002792(negative regulation of peptide secretion)|GO:0004930(G protein-coupled receptor activity)|GO:0004955(prostaglandin receptor activity)|GO:0004957(prostaglandin E receptor activity)|GO:0005886(plasma membrane)|GO:0006954(inflammatory response)|GO:0007165(signal transduction)|GO:0007186(G protein-coupled receptor signaling pathway…	chr15:5183481-5183422	mm|15qA1
A_52_P1197913	Gadd45b	Mus musculus growth arrest and DNA-damage-inducible 45 beta (Gadd45b), mRNA [NM_008655]	1592.41	12960.6	4.49364	8.13898	NM_008655	NM_008655	NM_008655	Mm.1360	17873	ENSMUST00000219449	TC1579606	GO:0000185(activation of MAPKKK activity)|GO:0000186(activation of MAPKK activity)|GO:0005515(protein binding)|GO:0005634(nucleus)|GO:0005737(cytoplasm)|GO:0006469(negative regulation of protein kinase activity)|GO:0006915(apoptotic process)|GO:0007275(multicellular organism development)|GO:0030154(cell differentiation)|GO:0043065(positive regulation of apoptotic process)|GO:0046330(positive regu…	chr10:80394367-80394426	mm|10qC1
A_55_P2124812	Olfr121	Mus musculus olfactory receptor 121 (Olfr121), mRNA [NM_146629]	3.2622	215.438	4.47438	66.0406	NM_146629	NM_146629	NM_146629	Mm.223020	258622	ENSMUST00000074555	TC1587402	GO:0004984(olfactory receptor activity)|GO:0007186(G protein-coupled receptor signaling pathway)|GO:0007608(sensory perception of smell)|GO:0016021(integral component of membrane)	chr17:37889770-37889829	mm|17qB1
A_66_P135346	Clec7a	Mus musculus C-type lectin domain family 7, member a (Clec7a), transcript variant 2, mRNA [NM_001309637]	126.696	1458.34	4.46901	11.5106	NM_001309637	NM_001309637	NM_001309637	Mm.239516	56644	ENSMUST00000184861	TC1587603		chr6:129422630-129420986	mm|6qF3
A_51_P123625	Acod1	Mus musculus aconitate decarboxylase 1 (Acod1), mRNA [NM_008392]	175.919	2018.8	4.46348	11.4757	NM_008392	NM_008392	NM_008392	Mm.4662	16365	ENSMUST00000022722	TC1582698	GO:0002376(immune system process)|GO:0002760(positive regulation of antimicrobial humoral response)|GO:0005739(mitochondrion)|GO:0006952(defense response)|GO:0006954(inflammatory response)|GO:0007566(embryo implantation)|GO:0009617(response to bacterium)|GO:0016829(lyase activity)|GO:0019679(propionate metabolic process, methylcitrate cycle)|GO:0032088(negative regulation of NF-kappaB transcripti…	chr14:103455171-103455231	mm|14qE2.3
A_55_P2740937	Tnf	Mus musculus tumor necrosis factor (Tnf), transcript variant 1, mRNA [NM_013693]	601.525	4815.74	4.45843	8.00589	NM_013693	NM_013693	NM_013693	Mm.1293	21926	ENSMUST00000167924	TC1596992	GO:0000060(protein import into nucleus, translocation)|GO:0000122(negative regulation of transcription by RNA polymerase II)|GO:0000165(MAPK cascade)|GO:0000185(activation of MAPKKK activity)|GO:0000187(activation of MAPK activity)|GO:0000977(RNA polymerase II regulatory region sequence-specific DNA binding)|GO:0001775(cell activation)|GO:0001819(positive regulation of cytokine production)|GO:000…	chr17:35337026-35336967	mm|17qB1
A_55_P2175935	Olfr1111	Mus musculus olfactory receptor 1111 (Olfr1111), mRNA [NM_146593]	4.26634	276.542	4.45432	64.8195	NM_146593	NM_146593	NM_146593	Mm.223113	258586	ENSMUST00000099860	TC1600105	GO:0004984(olfactory receptor activity)|GO:0005549(odorant binding)|GO:0007186(G protein-coupled receptor signaling pathway)|GO:0007608(sensory perception of smell)|GO:0016021(integral component of membrane)	chr2:86990076-86990017	mm|2qD
A_55_P2737762	Oxa1l	oxidase assembly 1-like [Source:MGI Symbol;Acc:MGI:1916339] [ENSMUST00000198107]	315.129	3596.33	4.45338	11.4122	ENSMUST00000198107		AK163101	Mm.182340	69089	ENSMUST00000198107		GO:0005739(mitochondrion)|GO:0005743(mitochondrial inner membrane)|GO:0009060(aerobic respiration)|GO:0016020(membrane)|GO:0016021(integral component of membrane)|GO:0031966(mitochondrial membrane)|GO:0032592(integral component of mitochondrial membrane)|GO:0032780(negative regulation of ATPase activity)|GO:0032977(membrane insertase activity)|GO:0032981(mitochondrial respiratory chain complex I …	chr14:54984120-54984179	mm|14qC2
A_55_P2037692	Gm1968	Mus musculus predicted gene 1968 (Gm1968), long non-coding RNA [NR_037689]	3.92274	252.65	4.44746	64.4066	NR_037689	NR_037689	NR_037689	Mm.425982	328657		TC1593164		chr16:29958109-29958050	mm|16qB2
A_55_P2508918	AI197445	Mus musculus expressed sequence AI197445 (AI197445), transcript variant 1, long non-coding RNA [NR_045083]	3.78275	242.015	4.44029	63.9785	NR_045083	NR_045083	NR_045083	Mm.490490	105120		TC1635256		chr13:108269209-108269268	mm|13qD2.1
A_66_P103232		immunoglobulin kappa chain variable 5-45 [Source:MGI Symbol;Acc:MGI:4439774] [ENSMUST00000103366]	3.64807	231.738	4.43262	63.5236	ENSMUST00000103366		U88691	Mm.423856		ENSMUST00000103366			chr6:69725978-69725919	mm|6qC1
A_55_P2111790	Gem	Mus musculus GTP binding protein (gene overexpressed in skeletal muscle) (Gem), mRNA [NM_010276]	939.783	7411.48	4.4263	7.88637	NM_010276	NM_010276	NM_010276	Mm.247486	14579	ENSMUST00000029868	TC1578890	GO:0000166(nucleotide binding)|GO:0000278(mitotic cell cycle)|GO:0000287(magnesium ion binding)|GO:0003924(GTPase activity)|GO:0005515(protein binding)|GO:0005525(GTP binding)|GO:0005634(nucleus)|GO:0005886(plasma membrane)|GO:0007165(signal transduction)|GO:0009898(cytoplasmic side of plasma membrane)|GO:0016020(membrane)|GO:0019003(GDP binding)|GO:0030496(midbody)|GO:0051233(spindle midzone)|GO…	chr4:11641692-11641751	mm|4qA1
A_52_P803280		Q8R4C3_CRIGR (Q8R4C3) Csr1, partial (41%) [TC1623509]	6.3839	400.49	4.41918	62.7344	AK054451		AK054451	Mm.448368			TC1623509		chr9:71745256-71745197	mm|9qD
A_55_P2002768	Tmem74b	Mus musculus transmembrane protein 74B (Tmem74b), mRNA [NM_001160363]	3.84735	241.323	4.41901	62.7244	NM_001160363	NM_001160363	NM_001160363	Mm.103494	108832	ENSMUST00000060196	TC1623722	GO:0003674(molecular_function)|GO:0005575(cellular_component)|GO:0008150(biological_process)	chr2:151532641-151532700	mm|2qG3
A_55_P2849797	Snrpa	Mus musculus small nuclear ribonucleoprotein polypeptide A (Snrpa), transcript variant 2, mRNA [NM_001046637]	45.0095	782.17	4.40842	17.3779	NM_001046637	NM_001046637	NM_001046637	Mm.386890	53607	ENSMUST00000126211	TC1617422	GO:0000398(mRNA splicing, via spliceosome)|GO:0003676(nucleic acid binding)|GO:0003723(RNA binding)|GO:0005634(nucleus)|GO:0005681(spliceosomal complex)|GO:0005685(U1 snRNP)|GO:0006397(mRNA processing)|GO:0008380(RNA splicing)|GO:0030619(U1 snRNA binding)|GO:0035614(snRNA stem-loop binding)	chr7:27972013-27972009	mm|7qA3
A_55_P2058474	Olfr1480	Mus musculus olfactory receptor 1480 (Olfr1480), mRNA [NM_207575]	3.25132	200.612	4.40135	61.7019	NM_207575	NM_207575	NM_207575	Mm.391192	404339	ENSMUST00000207904		GO:0004984(olfactory receptor activity)|GO:0005549(odorant binding)|GO:0007186(G protein-coupled receptor signaling pathway)|GO:0007608(sensory perception of smell)|GO:0016021(integral component of membrane)	chr19:13604825-13604884	mm|19qA
A_55_P2041514	4930550L24Rik	Mus musculus RIKEN cDNA 4930550L24 gene (4930550L24Rik), mRNA [NM_023774]	4.97057	304.667	4.39422	61.2942	NM_023774	NM_023774	NM_023774	Mm.60906	75352	ENSMUST00000118305	TC1587414	GO:0003674(molecular_function)|GO:0008150(biological_process)	chrX:56173405-56173464	mm|XqA6
A_66_P123790	Lpl	Mus musculus lipoprotein lipase (Lpl), mRNA [NM_008509]	102.544	1130.6	4.39059	11.0255	NM_008509	NM_008509	NM_008509	Mm.1514	16956	ENSMUST00000169749	TC1573803	GO:0004465(lipoprotein lipase activity)|GO:0004806(triglyceride lipase activity)|GO:0005102(signaling receptor binding)|GO:0005515(protein binding)|GO:0005576(extracellular region)|GO:0005615(extracellular space)|GO:0005886(plasma membrane)|GO:0006629(lipid metabolic process)|GO:0006633(fatty acid biosynthetic process)|GO:0008201(heparin binding)|GO:0009617(response to bacterium)|GO:0009986(cell …	chr8:71419652-71419711	mm|8qB3.3
A_52_P564544	Fabp4	Mus musculus fatty acid binding protein 4, adipocyte (Fabp4), mRNA [NM_024406]	4.41771	267.353	4.38053	60.5184	NM_024406	NM_024406	NM_024406	Mm.582	11770	ENSMUST00000029041	TC1694871	GO:0001816(cytokine production)|GO:0005324(long-chain fatty acid transporter activity)|GO:0005504(fatty acid binding)|GO:0005634(nucleus)|GO:0005737(cytoplasm)|GO:0005829(cytosol)|GO:0006469(negative regulation of protein kinase activity)|GO:0006631(fatty acid metabolic process)|GO:0008284(positive regulation of cell proliferation)|GO:0008289(lipid binding)|GO:0009617(response to bacterium)|GO:00…	chr3:10208501-10208442	mm|3qA1
A_51_P476529	Lhb	Mus musculus luteinizing hormone beta (Lhb), mRNA [NM_008497]	60.7415	1031.35	4.37292	16.9794	NM_008497	NM_008497	NM_008497	Mm.57061	16866	ENSMUST00000072453	TC1648773	GO:0005179(hormone activity)|GO:0005576(extracellular region)|GO:0005615(extracellular space)|GO:0005737(cytoplasm)|GO:0009755(hormone-mediated signaling pathway)|GO:0035471(luteinizing hormone signaling pathway involved in ovarian follicle development)	chr7:52676746-52676958	mm|7qB4
A_55_P2171116	Lgals3	Mus musculus lectin, galactose binding, soluble 3 (Lgals3), transcript variant 1, mRNA [NM_001145953]	5832.45	48669.2	4.37169	8.34456	NM_001145953	NM_001145953	NM_001145953	Mm.248615	16854	ENSMUST00000150290	TC1574550	GO:0001501(skeletal system development)|GO:0001772(immunological synapse)|GO:0002376(immune system process)|GO:0002548(monocyte chemotaxis)|GO:0005515(protein binding)|GO:0005576(extracellular region)|GO:0005615(extracellular space)|GO:0005634(nucleus)|GO:0005681(spliceosomal complex)|GO:0005737(cytoplasm)|GO:0005743(mitochondrial inner membrane)|GO:0006397(mRNA processing)|GO:0008284(positive re…	chr14:48005414-48005473	mm|14qC1
A_51_P144270	Krtap7-1	Mus musculus keratin associated protein 7-1 (Krtap7-1), mRNA [NM_027771]	4.41379	264.003	4.36793	59.8132	NM_027771	NM_027771	NM_027771	Mm.158680	71363	ENSMUST00000056118	TC1592143	GO:0003674(molecular_function)|GO:0005575(cellular_component)|GO:0005882(intermediate filament)|GO:0008150(biological_process)	chr16:89508568-89508510	mm|16qC3.3
A_51_P161021	Ifit2	Mus musculus interferon-induced protein with tetratricopeptide repeats 2 (Ifit2), transcript variant 1, mRNA [NM_008332]	111.333	1206.94	4.35983	10.8408	NM_008332	NM_008332	NM_008332	Mm.2036	15958	ENSMUST00000102826	TC1580306	GO:0002376(immune system process)|GO:0003723(RNA binding)|GO:0005515(protein binding)|GO:0005737(cytoplasm)|GO:0005783(endoplasmic reticulum)|GO:0005829(cytosol)|GO:0006915(apoptotic process)|GO:0009615(response to virus)|GO:0032091(negative regulation of protein binding)|GO:0035457(cellular response to interferon-alpha)|GO:0043065(positive regulation of apoptotic process)|GO:0045087(innate immun…	chr19:34650244-34650303	mm|19qC1
A_55_P1952882	Cyp4f18		755.937	5728.04	4.34094	7.57741	AF233647		AF233647	Mm.160020	72054			GO:0000038(very long-chain fatty acid metabolic process)|GO:0001676(long-chain fatty acid metabolic process)|GO:0004497(monooxygenase activity)|GO:0005506(iron ion binding)|GO:0005737(cytoplasm)|GO:0005783(endoplasmic reticulum)|GO:0008217(regulation of blood pressure)|GO:0008392(arachidonic acid epoxygenase activity)|GO:0016020(membrane)|GO:0016021(integral component of membrane)|GO:0016324(apic…	chr8:74512441-74512382	mm|8qB3.3
A_52_P134899	Zfp2	Mus musculus zinc finger protein 2 (Zfp2), transcript variant 4, mRNA [NM_001044698]	26.589	441.821	4.33986	16.6167	NM_001044698	NM_001044698	NM_001044698	Mm.259230	22678	ENSMUST00000124748	NP968361	GO:0003676(nucleic acid binding)|GO:0003677(DNA binding)|GO:0005634(nucleus)|GO:0046872(metal ion binding)	chr11:50712230-50712185	mm|11qB1.3
A_55_P2055708	Vmn1r48	Mus musculus vomeronasal 1 receptor 48 (Vmn1r48), mRNA [NM_053218]	64.0242	1056.92	4.32983	16.5082	NM_053218	NM_053218	NM_053218	Mm.425336	113845	ENSMUST00000073415	TC1600085	GO:0004930(G protein-coupled receptor activity)|GO:0005575(cellular_component)|GO:0005886(plasma membrane)|GO:0007165(signal transduction)|GO:0007186(G protein-coupled receptor signaling pathway)|GO:0007606(sensory perception of chemical stimulus)|GO:0016020(membrane)|GO:0016021(integral component of membrane)|GO:0016503(pheromone receptor activity)|GO:0019236(response to pheromone)|GO:0038023(si…	chr6:89972465-89972524	mm|6qD1
A_55_P2720037	Dlg4	discs large MAGUK scaffold protein 4 [Source:MGI Symbol;Acc:MGI:1277959] [ENSMUST00000108586]	3.84589	221.77	4.32861	57.6641	ENSMUST00000108586				13385	ENSMUST00000108586	TC1769325	GO:0002091(negative regulation of receptor internalization)|GO:0005102(signaling receptor binding)|GO:0005109(frizzled binding)|GO:0005198(structural molecule activity)|GO:0005515(protein binding)|GO:0005737(cytoplasm)|GO:0005783(endoplasmic reticulum)|GO:0005886(plasma membrane)|GO:0007204(positive regulation of cytosolic calcium ion concentration)|GO:0007268(chemical synaptic transmission)|GO:0…	chr11:69830830-69831298	mm|11qB3
A_51_P246854	Acta1	Mus musculus actin, alpha 1, skeletal muscle (Acta1), transcript variant 2, mRNA [NM_009606]	36.1494	591.053	4.31512	16.3503	NM_009606	NM_009606	NM_009606	Mm.214950	11459	ENSMUST00000034453	TC1692392	GO:0000166(nucleotide binding)|GO:0001725(stress fiber)|GO:0005515(protein binding)|GO:0005524(ATP binding)|GO:0005737(cytoplasm)|GO:0005856(cytoskeleton)|GO:0005865(striated muscle thin filament)|GO:0005884(actin filament)|GO:0015629(actin cytoskeleton)|GO:0030017(sarcomere)|GO:0030240(skeletal muscle thin filament assembly)|GO:0032991(protein-containing complex)|GO:0048741(skeletal muscle fiber…	chr8:126416256-126416197	mm|8qE2
A_55_P2086433	Oasl1	Mus musculus 2-5 oligoadenylate synthetase-like 1 (Oasl1), transcript variant 1, mRNA [NM_001359945]	364.651	3836.66	4.30537	10.5214	NM_001359945	NM_001359945	NM_001359945	Mm.95479	231655	ENSMUST00000112143	TC1572588	GO:0001730(2-5-oligoadenylate synthetase activity)|GO:0002376(immune system process)|GO:0003677(DNA binding)|GO:0003723(RNA binding)|GO:0003725(double-stranded RNA binding)|GO:0005524(ATP binding)|GO:0005634(nucleus)|GO:0005654(nucleoplasm)|GO:0005730(nucleolus)|GO:0005737(cytoplasm)|GO:0005829(cytosol)|GO:0006955(immune response)|GO:0009615(response to virus)|GO:0016740(transferase activity)|GO:…	chr5:115387861-115387920	mm|5qF
A_55_P2008437	Cdkn2a	Mus musculus cyclin dependent kinase inhibitor 2A (Cdkn2a), transcript variant 1, mRNA [NM_009877]	32.3827	522.15	4.29383	16.1244	NM_009877	NM_009877	NM_009877	Mm.4733	12578	ENSMUST00000060501	TC1696503	GO:0000079(regulation of cyclin-dependent protein serine/threonine kinase activity)|GO:0000082(G1/S transition of mitotic cell cycle)|GO:0000209(protein polyubiquitination)|GO:0000422(autophagy of mitochondrion)|GO:0001652(granular component)|GO:0001953(negative regulation of cell-matrix adhesion)|GO:0002039(p53 binding)|GO:0003677(DNA binding)|GO:0003700(DNA-binding transcription factor activity…	chr4:88920464-88920405	mm|4qC4
A_55_P1960238	Slc2a6	Mus musculus solute carrier family 2 (facilitated glucose transporter), member 6 (Slc2a6), transcript variant 1, mRNA [NM_172659]	889.483	6584.57	4.29111	7.40269	NM_172659	NM_172659	NM_172659	Mm.41203	227659	ENSMUST00000129835	NP968339	GO:0005351(carbohydrate:proton symporter activity)|GO:0005887(integral component of plasma membrane)	chr2:26876950-26876891	mm|2qA3
A_51_P111192	Cyp2d10	Mus musculus cytochrome P450, family 2, subfamily d, polypeptide 10 (Cyp2d10), mRNA [NM_010005]	7.97801	442.006	4.28562	55.4031	NM_010005	NM_010005	NM_010005	Mm.174372	13101	ENSMUST00000072776	TC1683249	GO:0004497(monooxygenase activity)|GO:0005506(iron ion binding)|GO:0005737(cytoplasm)|GO:0005783(endoplasmic reticulum)|GO:0006082(organic acid metabolic process)|GO:0006805(xenobiotic metabolic process)|GO:0008395(steroid hydroxylase activity)|GO:0016020(membrane)|GO:0016491(oxidoreductase activity)|GO:0016705(oxidoreductase activity, acting on paired donors, with incorporation or reduction of m…	chr15:82233447-82233388	mm|15qE1
A_55_P2902822	Serpine2	Mus musculus serine (or cysteine) peptidase inhibitor, clade E, member 2 (Serpine2), mRNA [NM_009255]	10218.4	64441	4.27084	6.30636	NM_009255	NM_009255	NM_009255	Mm.3093	20720	ENSMUST00000027467	NP577421	GO:0004867(serine-type endopeptidase inhibitor activity)|GO:0005102(signaling receptor binding)|GO:0005539(glycosaminoglycan binding)|GO:0005576(extracellular region)|GO:0005615(extracellular space)|GO:0005829(cytosol)|GO:0007275(multicellular organism development)|GO:0007399(nervous system development)|GO:0007596(blood coagulation)|GO:0008201(heparin binding)|GO:0008285(negative regulation of ce…	chr1:79790973-79790914	mm|1qC4
A_51_P520175	Cntn1	Mus musculus contactin 1 (Cntn1), transcript variant 1, mRNA [NM_001159647]	27.9824	442.702	4.26473	15.8208	NM_001159647	NM_001159647	NM_001159647	Mm.4911	12805	ENSMUST00000000109	TC1597628	GO:0005515(protein binding)|GO:0005886(plasma membrane)|GO:0007155(cell adhesion)|GO:0007219(Notch signaling pathway)|GO:0007399(nervous system development)|GO:0010628(positive regulation of gene expression)|GO:0010765(positive regulation of sodium ion transport)|GO:0010976(positive regulation of neuron projection development)|GO:0016020(membrane)|GO:0021549(cerebellum development)|GO:0030246(car…	chr15:92171663-92171722	mm|15qE3
A_55_P2083411	Cyp4f18	Mus musculus cytochrome P450, family 4, subfamily f, polypeptide 18 (Cyp4f18), mRNA [NM_024444]	1077.68	7789.09	4.24001	7.22767	NM_024444	NM_024444	NM_024444	Mm.160020	72054	ENSMUST00000003574	TC1586275	GO:0000038(very long-chain fatty acid metabolic process)|GO:0001676(long-chain fatty acid metabolic process)|GO:0004497(monooxygenase activity)|GO:0005506(iron ion binding)|GO:0005737(cytoplasm)|GO:0005783(endoplasmic reticulum)|GO:0008217(regulation of blood pressure)|GO:0008392(arachidonic acid epoxygenase activity)|GO:0016020(membrane)|GO:0016021(integral component of membrane)|GO:0016324(apic…	chr8:74512440-74512381	mm|8qB3.3
A_66_P136846	Armc1	Mus musculus armadillo repeat containing 1 (Armc1), transcript variant 1, mRNA [NM_028840]	24.4998	380.492	4.23637	15.5304	NM_028840	NM_028840	NM_028840	Mm.200383	74252	ENSMUST00000029125	TC1659938	GO:0005739(mitochondrion)|GO:0008150(biological_process)|GO:0030001(metal ion transport)|GO:0046872(metal ion binding)	chr3:19031490-19031431	mm|3qA2
A_52_P923817			4.26202	224.831	4.23292	52.7523	AK053455		AK053455	Mm.462329					chr9:110299127-110299068	mm|9qF2
A_55_P2016034	Nlrc5	Mus musculus NLR family, CARD domain containing 5 (Nlrc5), mRNA [NM_001033207]	687.906	4954.72	4.23259	7.20261	NM_001033207	NM_001033207	NM_001033207	Mm.334720	434341	ENSMUST00000098489	TC1581803	GO:0000166(nucleotide binding)|GO:0000978(RNA polymerase II proximal promoter sequence-specific DNA binding)|GO:0002376(immune system process)|GO:0005524(ATP binding)|GO:0005634(nucleus)|GO:0005737(cytoplasm)|GO:0005813(centrosome)|GO:0005829(cytosol)|GO:0009617(response to bacterium)|GO:0032088(negative regulation of NF-kappaB transcription factor activity)|GO:0035556(intracellular signal transd…	chr8:97051105-97051164	mm|8qC5
A_52_P326513	Kcna4	Mus musculus potassium voltage-gated channel, shaker-related subfamily, member 4 (Kcna4), mRNA [NM_021275]	3.99538	210.204	4.23005	52.6116	NM_021275	NM_021275	NM_021275	Mm.142718	16492	ENSMUST00000037012	TC1586016	GO:0005216(ion channel activity)|GO:0005244(voltage-gated ion channel activity)|GO:0005249(voltage-gated potassium channel activity)|GO:0005251(delayed rectifier potassium channel activity)|GO:0005267(potassium channel activity)|GO:0005515(protein binding)|GO:0005783(endoplasmic reticulum)|GO:0005886(plasma membrane)|GO:0005887(integral component of plasma membrane)|GO:0006811(ion transport)|GO:0…	chr2:107138074-107138133	mm|2qE3
A_52_P387009	Egln3	Mus musculus egl-9 family hypoxia-inducible factor 3 (Egln3), mRNA [NM_028133]	30.917	477.422	4.22764	15.442	NM_028133	NM_028133	NM_028133	Mm.133037	112407	ENSMUST00000039516	NP855602	GO:0005506(iron ion binding)|GO:0005634(nucleus)|GO:0005737(cytoplasm)|GO:0005829(cytosol)|GO:0006915(apoptotic process)|GO:0006974(cellular response to DNA damage stimulus)|GO:0016491(oxidoreductase activity)|GO:0016705(oxidoreductase activity, acting on paired donors, with incorporation or reduction of molecular oxygen)|GO:0016706(oxidoreductase activity, acting on paired donors, with incorpora…	chr12:55281012-55280953	mm|12qC1
A_52_P641107	Olfr774	Mus musculus olfactory receptor 774 (Olfr774), mRNA [NM_207620]	4.04065	211.441	4.22426	52.3286	NM_207620	NM_207620	NM_207620	Mm.391464	258232	ENSMUST00000097164	TC1600493	GO:0004984(olfactory receptor activity)|GO:0007186(G protein-coupled receptor signaling pathway)|GO:0007608(sensory perception of smell)|GO:0016021(integral component of membrane)	chr19:3924741-3924682	mm|19qA
A_55_P2735855	Tfap2a	Mus musculus transcription factor AP-2, alpha (Tfap2a), transcript variant 3, mRNA [NM_001122948]	3.51892	182.746	4.21609	51.9324	NM_001122948	NM_001122948	NM_001122948	Mm.85544	21418	ENSMUST00000223908	NP055754	GO:0000122(negative regulation of transcription by RNA polymerase II)|GO:0000976(transcription regulatory region sequence-specific DNA binding)|GO:0000977(RNA polymerase II regulatory region sequence-specific DNA binding)|GO:0000978(RNA polymerase II proximal promoter sequence-specific DNA binding)|GO:0000980(RNA polymerase II distal enhancer sequence-specific DNA binding)|GO:0000981(DNA-binding …	chr13:40816743-40816684	mm|13qA3.3
A_55_P2788594	Mmp12	Mus musculus matrix metallopeptidase 12 (Mmp12), transcript variant 2, mRNA [NM_001320076]	117.766	1179.13	4.21505	10.0124	NM_001320076	NM_001320076	NM_001320076	Mm.2055	17381	ENSMUST00000127722	TC1573624	GO:0000122(negative regulation of transcription by RNA polymerase II)|GO:0001047(core promoter binding)|GO:0001666(response to hypoxia)|GO:0004222(metalloendopeptidase activity)|GO:0005509(calcium ion binding)|GO:0005518(collagen binding)|GO:0005576(extracellular region)|GO:0005615(extracellular space)|GO:0005634(nucleus)|GO:0005737(cytoplasm)|GO:0006508(proteolysis)|GO:0006606(protein import int…	chr9:7358559-7358618	mm|9qA1
A_51_P363947	Cdkn1a	Mus musculus cyclin-dependent kinase inhibitor 1A (P21) (Cdkn1a), transcript variant 1, mRNA [NM_007669]	633.864	4513.52	4.20814	7.12064	NM_007669	NM_007669	NM_007669	Mm.195663	12575	ENSMUST00000023829	TC1572105	GO:0000079(regulation of cyclin-dependent protein serine/threonine kinase activity)|GO:0000082(G1/S transition of mitotic cell cycle)|GO:0000086(G2/M transition of mitotic cell cycle)|GO:0000307(cyclin-dependent protein kinase holoenzyme complex)|GO:0004693(cyclin-dependent protein serine/threonine kinase activity)|GO:0004860(protein kinase inhibitor activity)|GO:0004861(cyclin-dependent protein …	chr17:29237377-29237436	mm|17qA3.3
A_55_P1970570	Rdh8	Mus musculus retinol dehydrogenase 8 (Rdh8), mRNA [NM_001030290]	10.6566	548.186	4.20587	51.4412	NM_001030290	NM_001030290	NM_001030290	Mm.297661	235033		TC1601540	GO:0004745(retinol dehydrogenase activity)|GO:0007601(visual perception)|GO:0042572(retinol metabolic process)	chr9:20630548-20630607	mm|9qA3
A_51_P413866	Cfb	Mus musculus complement factor B (Cfb), transcript variant 1, mRNA [NM_008198]	72.4642	1102.9	4.20547	15.22	NM_008198	NM_008198	NM_008198	Mm.653	14962	ENSMUST00000129891	TC1572662	GO:0002376(immune system process)|GO:0004252(serine-type endopeptidase activity)|GO:0005576(extracellular region)|GO:0005615(extracellular space)|GO:0006508(proteolysis)|GO:0006956(complement activation)|GO:0006957(complement activation, alternative pathway)|GO:0008233(peptidase activity)|GO:0008236(serine-type peptidase activity)|GO:0008283(cell proliferation)|GO:0016787(hydrolase activity)|GO:0…	chr17:34993858-34993502	mm|17qB1
A_52_P670026	Rsad2	Mus musculus radical S-adenosyl methionine domain containing 2 (Rsad2), mRNA [NM_021384]	150.139	1481.9	4.18899	9.87017	NM_021384	NM_021384	NM_021384	Mm.24045	58185	ENSMUST00000137792	TC1692484	GO:0001503(ossification)|GO:0001650(fibrillar center)|GO:0002376(immune system process)|GO:0003824(catalytic activity)|GO:0005515(protein binding)|GO:0005739(mitochondrion)|GO:0005741(mitochondrial outer membrane)|GO:0005743(mitochondrial inner membrane)|GO:0005783(endoplasmic reticulum)|GO:0005789(endoplasmic reticulum membrane)|GO:0005811(lipid droplet)|GO:0009615(response to virus)|GO:0016020(…	chr12:27127918-27127859	mm|12qA2
A_55_P1955656	Ctla2a	Mus musculus cytotoxic T lymphocyte-associated protein 2 alpha (Ctla2a), transcript variant 1, mRNA [NM_007796]	351.988	3466.7	4.18507	9.84893	NM_007796	NM_007796	NM_007796	Mm.482089	13024	ENSMUST00000226023	TC1749500	GO:0005576(extracellular region)|GO:0008234(cysteine-type peptidase activity)|GO:0010955(negative regulation of protein processing)|GO:0030425(dendrite)|GO:0045589(regulation of regulatory T cell differentiation)|GO:0050728(negative regulation of inflammatory response)	chr13:61036193-61036134	mm|13qB2
A_55_P1952838		T cell receptor beta, variable 21 [Source:MGI Symbol;Acc:MGI:98593] [ENSMUST00000103278]	3.8572	194.439	4.1841	50.4094	ENSMUST00000103278					ENSMUST00000103278			chr6:41152983-41153042	mm|6qB1
A_51_P126236	Gm14461	Mus musculus predicted gene 14461 (Gm14461), mRNA [NM_177843]	3.27889	164.743	4.18055	50.2435	NM_177843	NM_177843	NM_177843	Mm.235448	329436		TC1593340		chr2:78142134-78142193	mm|2qC3
A_51_P451458	Mamdc2	Mus musculus MAM domain containing 2 (Mamdc2), mRNA [NM_174857]	53.8235	804.91	4.17854	14.9546	NM_174857	NM_174857	NM_174857	Mm.50841	71738	ENSMUST00000036069	NP749386	GO:0005539(glycosaminoglycan binding)|GO:0005576(extracellular region)|GO:0005614(interstitial matrix)|GO:0005783(endoplasmic reticulum)|GO:0016020(membrane)|GO:0019800(peptide cross-linking via chondroitin 4-sulfate glycosaminoglycan)|GO:0031012(extracellular matrix)	chr19:23377648-23377589	mm|19qB
A_66_P121601	4930555G21Rik	Mus musculus RIKEN cDNA 4930555G21 gene (4930555G21Rik), long non-coding RNA [NR_131010]	3.38719	169.778	4.17798	50.1235	NR_131010	NR_131010	NR_131010	Mm.401989	75252		TC1643459		chr13:53744706-53744765	mm|13qB1
A_52_P238479	March11	Mus musculus membrane-associated ring finger (C3HC4) 11 (March11), transcript variant 1, mRNA [NM_177597]	5.10577	254.822	4.17337	49.9086	NM_177597	NM_177597	NM_177597	Mm.54257	211147	ENSMUST00000140840	TC1660939	GO:0003674(molecular_function)|GO:0005575(cellular_component)|GO:0008150(biological_process)|GO:0008270(zinc ion binding)|GO:0016020(membrane)|GO:0016021(integral component of membrane)|GO:0016740(transferase activity)|GO:0031410(cytoplasmic vesicle)|GO:0046872(metal ion binding)	chr15:26339038-26339097	mm|15qB1
A_65_P14710	Zfp850	Mus musculus zinc finger protein 850 (Zfp850), mRNA [NM_001254951]	57.3899	854.53	4.17191	14.8899	NM_001254951	NM_001254951	NM_001254951	Mm.129275	100043772	ENSMUST00000180502	TC1630227	GO:0005575(cellular_component)	chr7:28772737-28772678	mm|7qA3
A_55_P2725941		Q3TTI0_MOUSE (Q3TTI0) Adult male testis cDNA, RIKEN full-length enriched library, clone:4930463E15 product:v-crk sarcoma virus CT10 oncogene homolog (avian), full insert sequence, partial (12%) [TC1604763]	3.40797	168.171	4.16119	49.3463	LF198203		LF198203	Mm.401960			TC1604763		chr10:93363002-93363061	mm|10qC2
A_66_P126211	Cd300lf	Mus musculus CD300 molecule like family member F (Cd300lf), transcript variant 1, mRNA [NM_001169153]	25.1672	366.918	4.13963	14.5792	NM_001169153	NM_001169153	NM_001169153	Mm.277387	246746	ENSMUST00000106561	TC1600036	GO:0001618(virus receptor activity)|GO:0001786(phosphatidylserine binding)|GO:0002376(immune system process)|GO:0005136(interleukin-4 receptor binding)|GO:0005515(protein binding)|GO:0005886(plasma membrane)|GO:0008289(lipid binding)|GO:0016020(membrane)|GO:0016021(integral component of membrane)|GO:0030316(osteoclast differentiation)|GO:0033004(negative regulation of mast cell activation)|GO:003…	chr11:114978431-114978372	mm|11qE2
A_55_P2720430	Nfe2l2	Mus musculus nuclear factor, erythroid derived 2, like 2 (Nfe2l2), transcript variant 2, non-coding RNA [NR_132727]	1598.53	11019.3	4.13886	6.89339	NR_132727	NR_132727	NR_132727	Mm.1025	18024	ENSMUST00000152371	TC1599000	GO:0000785(chromatin)|GO:0000976(transcription regulatory region sequence-specific DNA binding)|GO:0000980(RNA polymerase II distal enhancer sequence-specific DNA binding)|GO:0001102(RNA polymerase II activating transcription factor binding)|GO:0001205(distal enhancer DNA-binding transcription activator activity, RNA polymerase II-specific)|GO:0001221(transcription cofactor binding)|GO:0003677(DN…	chr2:75529350-75529291	mm|2qC3
A_55_P2841792	Gm32017		3.53111	169.297	4.13021	47.9444	AK137328		AK137328	Mm.421311	102634434				chr9:70782106-70782165	mm|9qD
A_66_P132870	Fcnaos	Q5T5S1_HUMAN (Q5T5S1) OTTHUMP00000022605 (Fragment), partial (12%) [TC1621751]	8.33427	396.442	4.12174	47.5677	AK039020		AK039020	Mm.86677	102639143		TC1621751		chr2:25480809-25482840	mm|2qA3
A_55_P2078433	Osbpl5	Mus musculus oxysterol binding protein-like 5 (Osbpl5), transcript variant 1, mRNA [NM_024289]	59.4714	855.188	4.11855	14.3798	NM_024289	NM_024289	NM_024289	Mm.21199	79196	ENSMUST00000011152	TC1580121	GO:0001786(phosphatidylserine binding)|GO:0005548(phospholipid transporter activity)|GO:0005783(endoplasmic reticulum)|GO:0005829(cytosol)|GO:0006869(lipid transport)|GO:0008289(lipid binding)|GO:0015248(sterol transporter activity)|GO:0015485(cholesterol binding)|GO:0015914(phospholipid transport)|GO:0016020(membrane)|GO:0016021(integral component of membrane)|GO:0032934(sterol binding)|GO:00432…	chr7:150872214-150872155	mm|7qF5
A_55_P2147956	Fam71a	Mus musculus family with sequence similarity 71, member A (Fam71a), mRNA [NM_001109759]	326.628	3090.37	4.11197	9.46144	NM_001109759	NM_001109759	NM_001109759	Mm.61148	619288	ENSMUST00000171798	TC1644673	GO:0003674(molecular_function)|GO:0008150(biological_process)	chr1:192986522-192986463	mm|1qH6
A_55_P1957188	Gm15104	Mus musculus predicted gene 15104 (Gm15104), mRNA [NM_001101501]	3.92906	185.099	4.11135	47.1101	NM_001101501	NM_001101501	NM_001101501	Mm.159296	333588		TC1660450		chrX:146747553-146747494	mm|XqF3
A_55_P2744523	Catsperz	Mus musculus cation channel sperm associated auxiliary subunit zeta (Catsperz), mRNA [NM_001039494]	6.40562	301.09	4.10892	47.0039	NM_001039494	NM_001039494	NM_001039494	Mm.251306	67077	ENSMUST00000057716	TC1664827	GO:0003674(molecular_function)|GO:0005737(cytoplasm)|GO:0005886(plasma membrane)|GO:0005929(cilium)|GO:0007140(male meiotic nuclear division)|GO:0007283(spermatogenesis)|GO:0016020(membrane)|GO:0030154(cell differentiation)|GO:0030317(flagellated sperm motility)|GO:0031514(motile cilium)|GO:0036128(CatSper complex)|GO:0042995(cell projection)|GO:0048240(sperm capacitation)|GO:0097228(sperm princi…	chr19:6999451-6999392	mm|19qA
A_52_P257300	Col28a1	Mus musculus collagen, type XXVIII, alpha 1 (Col28a1), mRNA [NM_001037865]	3.90543	181.188	4.09488	46.3937	NM_001037865	NM_001037865	NM_001037865	Mm.297404	213945	ENSMUST00000115537	TC1594130	GO:0004867(serine-type endopeptidase inhibitor activity)|GO:0005201(extracellular matrix structural constituent)|GO:0005576(extracellular region)|GO:0005581(collagen trimer)|GO:0005604(basement membrane)|GO:0005615(extracellular space)|GO:0007155(cell adhesion)|GO:0010466(negative regulation of peptidase activity)|GO:0030020(extracellular matrix structural constituent conferring tensile strength)…	chr6:7964553-7963141	mm|6qA1
A_55_P2800007	Il1rapl1	interleukin 1 receptor accessory protein-like 1 [Source:MGI Symbol;Acc:MGI:2687319] [ENSMUST00000113966]	4.64778	213.1	4.0822	45.8498	ENSMUST00000113966		AK135626	Mm.400887	331461	ENSMUST00000113966		GO:0005102(signaling receptor binding)|GO:0005245(voltage-gated calcium channel activity)|GO:0005515(protein binding)|GO:0005737(cytoplasm)|GO:0005886(plasma membrane)|GO:0007157(heterophilic cell-cell adhesion via plasma membrane cell adhesion molecules)|GO:0007165(signal transduction)|GO:0009986(cell surface)|GO:0010975(regulation of neuron projection development)|GO:0016020(membrane)|GO:001602…	chrX:83991802-83991743	mm|XqC1
A_66_P140098	C030037F17Rik	PREDICTED: Mus musculus RIKEN cDNA C030037F17 gene (C030037F17Rik), ncRNA [XR_001778520]	4.05482	185.364	4.07902	45.7145	XR_001778520	XR_001778520	XR_001778520	Mm.404870	77475		TC1672118	GO:0003674(molecular_function)|GO:0005575(cellular_component)|GO:0008150(biological_process)	chr8:14745456-14745397	mm|8qA1.1
A_51_P248666	Cd274	Mus musculus CD274 antigen (Cd274), mRNA [NM_021893]	573.973	3836.39	4.07295	6.68392	NM_021893	NM_021893	NM_021893	Mm.245363	60533	ENSMUST00000016640		GO:0002376(immune system process)|GO:0002845(positive regulation of tolerance induction to tumor cell)|GO:0005515(protein binding)|GO:0005768(endosome)|GO:0005886(plasma membrane)|GO:0006955(immune response)|GO:0007165(signal transduction)|GO:0007166(cell surface receptor signaling pathway)|GO:0009897(external side of plasma membrane)|GO:0009986(cell surface)|GO:0016020(membrane)|GO:0016021(integ…	chr19:29462363-29462422	mm|19qC1
A_55_P1966615	Actr3b	Mus musculus ARP3 actin-related protein 3B (Actr3b), transcript variant 1, mRNA [NM_001004365]	56.458	785.507	4.06805	13.9131	NM_001004365	NM_001004365	NM_001004365	Mm.150319	242894	ENSMUST00000088244		GO:0000166(nucleotide binding)|GO:0003674(molecular_function)|GO:0003779(actin binding)|GO:0005524(ATP binding)|GO:0005737(cytoplasm)|GO:0005856(cytoskeleton)|GO:0005885(Arp2/3 protein complex)|GO:0007015(actin filament organization)|GO:0008150(biological_process)|GO:0034314(Arp2/3 complex-mediated actin nucleation)|GO:0042995(cell projection)	chr5:25356096-25356155	mm|5qA3
A_66_P119174	Cmtm6	Mus musculus CKLF-like MARVEL transmembrane domain containing 6 (Cmtm6), mRNA [NM_026036]	3992.78	28642.8	4.0608	7.17364	NM_026036	NM_026036	NM_026036	Mm.28858	67213	ENSMUST00000035007	TC1573386	GO:0003674(molecular_function)|GO:0005768(endosome)|GO:0005886(plasma membrane)|GO:0015031(protein transport)|GO:0016020(membrane)|GO:0016021(integral component of membrane)|GO:0031647(regulation of protein stability)|GO:0031901(early endosome membrane)|GO:0032456(endocytic recycling)|GO:0055038(recycling endosome membrane)	chr9:114658332-114658391	mm|9qF3
A_55_P2714921	Ctse	Mus musculus cathepsin E (Ctse), mRNA [NM_007799]	49.1406	678.602	4.05659	13.8094	NM_007799	NM_007799	NM_007799	Mm.230249	13034	ENSMUST00000073350		GO:0004190(aspartic-type endopeptidase activity)|GO:0005768(endosome)|GO:0006508(proteolysis)|GO:0008233(peptidase activity)|GO:0016540(protein autoprocessing)|GO:0016787(hydrolase activity)|GO:0019886(antigen processing and presentation of exogenous peptide antigen via MHC class II)|GO:0030163(protein catabolic process)|GO:0042803(protein homodimerization activity)	chr1:133571990-133572049	mm|1qE4
A_55_P2135341	Pkd1l2	Mus musculus polycystic kidney disease 1 like 2 (Pkd1l2), mRNA [NM_029686]	5.89644	261.907	4.0481	44.4179	NM_029686	NM_029686	NM_029686	Mm.159753	76645	ENSMUST00000109093	TC1685057	GO:0001965(G-protein alpha-subunit binding)|GO:0005262(calcium channel activity)|GO:0005509(calcium ion binding)|GO:0016020(membrane)|GO:0016021(integral component of membrane)|GO:0030246(carbohydrate binding)|GO:0050982(detection of mechanical stimulus)	chr8:119521503-119521444	mm|8qE1
A_52_P8324	Tmem178	Mus musculus transmembrane protein 178 (Tmem178), mRNA [NM_026516]	27.813	380.238	4.0412	13.6712	NM_026516	NM_026516	NM_026516	Mm.357108	68027	ENSMUST00000025092	TC1584918	GO:0005515(protein binding)|GO:0005623(cell)|GO:0005783(endoplasmic reticulum)|GO:0005789(endoplasmic reticulum membrane)|GO:0016020(membrane)|GO:0016021(integral component of membrane)|GO:0045671(negative regulation of osteoclast differentiation)|GO:0051480(regulation of cytosolic calcium ion concentration)	chr17:81400832-81400891	mm|17qE3
A_52_P586928	Pdyn	Mus musculus prodynorphin (Pdyn), transcript variant 1, mRNA [NM_018863]	25.9011	352.524	4.03437	13.6104	NM_018863	NM_018863	NM_018863	Mm.6239	18610	ENSMUST00000028883	TC1578059	GO:0001515(opioid peptide activity)|GO:0005184(neuropeptide hormone activity)|GO:0005576(extracellular region)|GO:0005737(cytoplasm)|GO:0005886(plasma membrane)|GO:0007218(neuropeptide signaling pathway)|GO:0007268(chemical synaptic transmission)|GO:0008021(synaptic vesicle)|GO:0030425(dendrite)|GO:0043025(neuronal cell body)|GO:0043679(axon terminus)|GO:0099013(neuronal dense core vesicle lumen)	chr2:129512382-129512323	mm|2qF1
A_55_P2719339	Stn1	STN1, CST complex subunit [Source:MGI Symbol;Acc:MGI:1915581] [ENSMUST00000182654]	3.89145	170.577	4.03388	43.8339	ENSMUST00000182654				108689	ENSMUST00000182654	TC1707622	GO:0000723(telomere maintenance)|GO:0000781(chromosome, telomeric region)|GO:0000784(nuclear chromosome, telomeric region)|GO:0001650(fibrillar center)|GO:0003676(nucleic acid binding)|GO:0003677(DNA binding)|GO:0003697(single-stranded DNA binding)|GO:0005515(protein binding)|GO:0005634(nucleus)|GO:0005654(nucleoplasm)|GO:0005694(chromosome)|GO:0010833(telomere maintenance via telomere lengthenin…	chr19:47606992-47606933	mm|19qD1
A_51_P520936	Bcar3	Mus musculus breast cancer anti-estrogen resistance 3 (Bcar3), transcript variant 1, mRNA [NM_013867]	285.578	2583.52	4.03032	9.04664	NM_013867	NM_013867	NM_013867	Mm.45815	29815	ENSMUST00000029766	TC1575527	GO:0002089(lens morphogenesis in camera-type eye)|GO:0005085(guanyl-nucleotide exchange factor activity)|GO:0007165(signal transduction)|GO:0007264(small GTPase mediated signal transduction)|GO:0033138(positive regulation of peptidyl-serine phosphorylation)	chr3:122232748-122232807	mm|3qG1
A_52_P204618	Rnf222	Mus musculus ring finger protein 222 (Rnf222), mRNA [NM_177060]	3.82451	166.964	4.02951	43.6563	NM_177060	NM_177060	NM_177060	Mm.305696	320040	ENSMUST00000065213	TC1585813	GO:0016020(membrane)|GO:0016021(integral component of membrane)|GO:0046872(metal ion binding)	chr11:68708262-68708321	mm|11qB3
A_66_P127056	Gm13391	PREDICTED: Mus musculus uncharacterized LOC102632465 (LOC102632465), transcript variant X8, ncRNA [XR_373982]	197.531	1771.56	4.01453	8.96855	XR_373982	XR_373982	XR_373982	Mm.329980	102632465				chr2:6399548-6399607	mm|2qA1
A_55_P2324425	Adam12	a disintegrin and metallopeptidase domain 12 (meltrin alpha) [Source:MGI Symbol;Acc:MGI:105378] [ENSMUST00000206426]	5.74219	247.043	4.01379	43.0224	ENSMUST00000206426	XR_870010	XR_870010	Mm.441053	11489	ENSMUST00000206426	TC1640542	GO:0004222(metalloendopeptidase activity)|GO:0005515(protein binding)|GO:0005615(extracellular space)|GO:0005654(nucleoplasm)|GO:0005886(plasma membrane)|GO:0006508(proteolysis)|GO:0007155(cell adhesion)|GO:0008233(peptidase activity)|GO:0008237(metallopeptidase activity)|GO:0016020(membrane)|GO:0016021(integral component of membrane)|GO:0016787(hydrolase activity)|GO:0017124(SH3 domain binding)|…	chr7:141376642-141376583	mm|7qF3
A_55_P2087533	Gm10498		3.96826	170.29	4.01105	42.9129	AK136747		AK136747		100038705			GO:0003674(molecular_function)|GO:0005575(cellular_component)|GO:0008150(biological_process)	chr17:44163914-44163855	mm|17qB3
A_52_P244682	Rab7b	Mus musculus RAB7B, member RAS oncogene family (Rab7b), transcript variant 1, mRNA [NM_145509]	3608.05	25256.7	4.01044	7.00009	NM_145509	NM_145509	NM_145509	Mm.44508	226421	ENSMUST00000064664	NP572159	GO:0000166(nucleotide binding)|GO:0003924(GTPase activity)|GO:0005525(GTP binding)|GO:0005764(lysosome)|GO:0005768(endosome)|GO:0005770(late endosome)|GO:0005774(vacuolar membrane)|GO:0005794(Golgi apparatus)|GO:0005802(trans-Golgi network)|GO:0006886(intracellular protein transport)|GO:0008333(endosome to lysosome transport)|GO:0015031(protein transport)|GO:0016020(membrane)|GO:0031410(cytoplasm…	chr1:133609265-133609324	mm|1qE4
A_55_P2095570			4.51599	193.477	4.0093	42.8427	AK145750		AK145750						chr14:90483773-90483714	mm|14qE2.1
A_55_P2935937	Myof	Mus musculus myoferlin (Myof), transcript variant 1, mRNA [NM_001302140]	658.123	4269.51	4.00921	6.4874	NM_001302140	NM_001302140	NM_001302140	Mm.34674	226101	ENSMUST00000225159	TC1725566	GO:0001778(plasma membrane repair)|GO:0005543(phospholipid binding)|GO:0005634(nucleus)|GO:0005886(plasma membrane)|GO:0005901(caveola)|GO:0006071(glycerol metabolic process)|GO:0007520(myoblast fusion)|GO:0016020(membrane)|GO:0016021(integral component of membrane)|GO:0030947(regulation of vascular endothelial growth factor receptor signaling pathway)|GO:0031410(cytoplasmic vesicle)|GO:0033292(T…	chr19:37974099-37974040	mm|19qC2
A_55_P2075485	Ibsp	Mus musculus integrin binding sialoprotein (Ibsp), mRNA [NM_008318]	3.23328	138.219	4.00694	42.749	NM_008318	NM_008318	NM_008318	Mm.4987	15891	ENSMUST00000031246	TC1580472	GO:0001503(ossification)|GO:0005178(integrin binding)|GO:0005576(extracellular region)|GO:0005615(extracellular space)|GO:0007155(cell adhesion)|GO:0030198(extracellular matrix organization)|GO:0030282(bone mineralization)|GO:0031012(extracellular matrix)|GO:0031214(biomineral tissue development)|GO:0031982(vesicle)|GO:0045785(positive regulation of cell adhesion)|GO:0071363(cellular response to …	chr5:104739720-104739779	mm|5qE5
A_66_P121715	Gm32894	PREDICTED: Mus musculus predicted gene, 32894 (Gm32894), transcript variant X1, ncRNA [XR_390557]	4.71205	200.1	3.99979	42.4656	XR_390557	XR_390557	XR_390557		102635603				chr4:49517126-49517185	mm|4qB1
A_51_P167263	Cd5	Mus musculus CD5 antigen (Cd5), mRNA [NM_007650]	122.36	1084.01	3.99218	8.85914	NM_007650	NM_007650	NM_007650	Mm.779	12507	ENSMUST00000025571	TC1582750	GO:0005044(scavenger receptor activity)|GO:0005515(protein binding)|GO:0005886(plasma membrane)|GO:0009897(external side of plasma membrane)|GO:0016020(membrane)|GO:0016021(integral component of membrane)|GO:0031295(T cell costimulation)|GO:0044214(spanning component of plasma membrane)|GO:0097190(apoptotic signaling pathway)	chr19:10792760-10792701	mm|19qA
A_66_P136532	Gm21221	Mus musculus predicted gene, 21221 (Gm21221), long non-coding RNA [NR_077242]	3.85588	161.39	3.98424	41.8556	NR_077242	NR_077242	NR_077242	Mm.402054	100861794		TC1618743		chr5:150604820-150604761	mm|5qG3
A_51_P385099	Tnf	Mus musculus tumor necrosis factor (Tnf), transcript variant 1, mRNA [NM_013693]	1560.69	9991.39	3.98087	6.4019	NM_013693	NM_013693	NM_013693	Mm.1293	21926	ENSMUST00000167924	TC1579092	GO:0000060(protein import into nucleus, translocation)|GO:0000122(negative regulation of transcription by RNA polymerase II)|GO:0000165(MAPK cascade)|GO:0000185(activation of MAPKKK activity)|GO:0000187(activation of MAPK activity)|GO:0000977(RNA polymerase II regulatory region sequence-specific DNA binding)|GO:0001775(cell activation)|GO:0001819(positive regulation of cytokine production)|GO:000…	chr17:35336854-35336795	mm|17qB1
A_66_P109294	9330162B11Rik	Mus musculus RIKEN cDNA 9330162B11 gene (9330162B11Rik), long non-coding RNA [NR_038007]	12.5324	521.743	3.97847	41.6314	NR_038007	NR_038007	NR_038007	Mm.446274	320272		TC1599495		chr1:189830564-189830505	mm|1qH6
A_52_P424887	Itgax	Mus musculus integrin alpha X (Itgax), transcript variant 2, mRNA [NM_001363984]	55.1769	723.102	3.97647	13.1052	NM_001363984	NM_001363984	NM_001363984	Mm.22378	16411	ENSMUST00000205460	NP855760	GO:0007155(cell adhesion)|GO:0007229(integrin-mediated signaling pathway)|GO:0008305(integrin complex)|GO:0009897(external side of plasma membrane)|GO:0009986(cell surface)|GO:0016020(membrane)|GO:0016021(integral component of membrane)|GO:0034113(heterotypic cell-cell adhesion)|GO:0046872(metal ion binding)|GO:0050798(activated T cell proliferation)|GO:0051607(defense response to virus)	chr7:135277352-135277411	mm|7qF3
A_52_P557293	Tmprss2	Mus musculus transmembrane protease, serine 2 (Tmprss2), mRNA [NM_015775]	3.49782	145.302	3.97612	41.5407	NM_015775	NM_015775	NM_015775	Mm.276145	50528	ENSMUST00000000395	TC1575165	GO:0004252(serine-type endopeptidase activity)|GO:0005044(scavenger receptor activity)|GO:0005576(extracellular region)|GO:0005886(plasma membrane)|GO:0006508(proteolysis)|GO:0008233(peptidase activity)|GO:0008236(serine-type peptidase activity)|GO:0016020(membrane)|GO:0016021(integral component of membrane)|GO:0016540(protein autoprocessing)|GO:0016787(hydrolase activity)|GO:0046598(positive reg…	chr16:97786751-97786692	mm|16qC4
A_55_P2911063	Lox	Mus musculus lysyl oxidase (Lox), transcript variant 1, mRNA [NM_010728]	44.7988	582.116	3.96343	12.994	NM_010728	NM_010728	NM_010728	Mm.172	16948	ENSMUST00000171470	TC1602062	GO:0001568(blood vessel development)|GO:0004720(protein-lysine 6-oxidase activity)|GO:0005507(copper ion binding)|GO:0005515(protein binding)|GO:0005576(extracellular region)|GO:0005581(collagen trimer)|GO:0005615(extracellular space)|GO:0005634(nucleus)|GO:0007507(heart development)|GO:0009725(response to hormone)|GO:0016491(oxidoreductase activity)|GO:0016641(oxidoreductase activity, acting on …	chr18:52675807-52675748	mm|18qD1
A_51_P207988	Ptger4	Mus musculus prostaglandin E receptor 4 (subtype EP4) (Ptger4), transcript variant 2, mRNA [NM_008965]	190.637	1658.61	3.95924	8.70034	NM_008965	NM_008965	NM_008965	Mm.18509	19219	ENSMUST00000120563	TC1578282	GO:0001934(positive regulation of protein phosphorylation)|GO:0002792(negative regulation of peptide secretion)|GO:0004930(G protein-coupled receptor activity)|GO:0004955(prostaglandin receptor activity)|GO:0004957(prostaglandin E receptor activity)|GO:0005886(plasma membrane)|GO:0006954(inflammatory response)|GO:0007165(signal transduction)|GO:0007186(G protein-coupled receptor signaling pathway…	chr15:5184478-5184419	mm|15qA1
A_52_P240542	Id2	Mus musculus inhibitor of DNA binding 2 (Id2), mRNA [NM_010496]	2018.45	13772.1	3.95779	6.82311	NM_010496	NM_010496	NM_010496	Mm.34871	15902	ENSMUST00000020974	TC1573501	GO:0000122(negative regulation of transcription by RNA polymerase II)|GO:0000785(chromatin)|GO:0001085(RNA polymerase II transcription factor binding)|GO:0001656(metanephros development)|GO:0001779(natural killer cell differentiation)|GO:0001966(thigmotaxis)|GO:0002521(leukocyte differentiation)|GO:0003149(membranous septum morphogenesis)|GO:0003166(bundle of His development)|GO:0003700(DNA-bindi…	chr12:25778963-25778904	mm|12qA1.3
A_51_P178828	Gart	Mus musculus phosphoribosylglycinamide formyltransferase (Gart), transcript variant 1, mRNA [NM_010256]	3.80502	155.361	3.95759	40.8306	NM_010256	NM_010256	NM_010256	Mm.4505	14450	ENSMUST00000025797	TC1582711	GO:0000166(nucleotide binding)|GO:0003824(catalytic activity)|GO:0004637(phosphoribosylamine-glycine ligase activity)|GO:0004641(phosphoribosylformylglycinamidine cyclo-ligase activity)|GO:0004644(phosphoribosylglycinamide formyltransferase activity)|GO:0005524(ATP binding)|GO:0005737(cytoplasm)|GO:0005829(cytosol)|GO:0006164(purine nucleotide biosynthetic process)|GO:0006189(de novo IMP biosynth…	chr16:91620699-91620640	mm|16qC3.3
A_52_P500027	Nfil3	Mus musculus nuclear factor, interleukin 3, regulated (Nfil3), mRNA [NM_017373]	1116.2	7046.12	3.95087	6.31262	NM_017373	NM_017373	NM_017373	Mm.136604	18030	ENSMUST00000071065	TC1582388	GO:0000122(negative regulation of transcription by RNA polymerase II)|GO:0000977(RNA polymerase II regulatory region sequence-specific DNA binding)|GO:0000978(RNA polymerase II proximal promoter sequence-specific DNA binding)|GO:0001078(proximal promoter DNA-binding transcription repressor activity, RNA polymerase II-specific)|GO:0003677(DNA binding)|GO:0003700(DNA-binding transcription factor ac…	chr13:53062644-53062585	mm|13qB1
A_55_P2929601	Il13ra2	Mus musculus interleukin 13 receptor, alpha 2 (Il13ra2), transcript variant 2, mRNA [NM_001306059]	3.70175	149.805	3.94803	40.4687	NM_001306059	NM_001306059	NM_001306059	Mm.368330	16165	ENSMUST00000033646	TC1610366	GO:0002638(negative regulation of immunoglobulin production)|GO:0004896(cytokine receptor activity)|GO:0005515(protein binding)|GO:0005576(extracellular region)|GO:0009897(external side of plasma membrane)|GO:0016020(membrane)|GO:0016021(integral component of membrane)|GO:0016064(immunoglobulin mediated immune response)|GO:0019955(cytokine binding)|GO:0043235(receptor complex)|GO:0043305(negative…	chrX:143840686-143840627	mm|XqF2
A_51_P179041	Tead4	Mus musculus TEA domain family member 4 (Tead4), transcript variant 1, mRNA [NM_011567]	3.69007	149.056	3.94603	40.3938	NM_011567	NM_011567	NM_011567	Mm.14774	21679	ENSMUST00000006311	TC1688807	GO:0000978(RNA polymerase II proximal promoter sequence-specific DNA binding)|GO:0001077(proximal promoter DNA-binding transcription activator activity, RNA polymerase II-specific)|GO:0001085(RNA polymerase II transcription factor binding)|GO:0001701(in utero embryonic development)|GO:0001708(cell fate specification)|GO:0001825(blastocyst formation)|GO:0001830(trophectodermal cell fate commitment…	chr6:128177436-128177377	mm|6qF3
A_66_P108042	Cet1	GB	3.77361	152.199	3.9444	40.3325	U03988		U03988	Mm.453061	12624		NP1216819		chr16:34397526-34397585	mm|16qB3
A_55_P2066578	Ifi204	IFI4_MOUSE (P15092) Interferon-activable protein 204 (Ifi-204) (Interferon-inducible protein p204), partial (98%) [TC1596340]	1122.59	7054.82	3.9413	6.28439	BC010546		BC010546	Mm.261270	15951		TC1596340	GO:0000978(RNA polymerase II proximal promoter sequence-specific DNA binding)|GO:0001078(proximal promoter DNA-binding transcription repressor activity, RNA polymerase II-specific)|GO:0003690(double-stranded DNA binding)|GO:0003712(transcription coregulator activity)|GO:0005515(protein binding)|GO:0005634(nucleus)|GO:0005654(nucleoplasm)|GO:0005730(nucleolus)|GO:0005737(cytoplasm)|GO:0005829(cyto…	chr1:175677611-175677552	mm|1qH3
A_55_P2076085	Zfp850	Mus musculus zinc finger protein 850 (Zfp850), mRNA [NM_001254951]	81.4917	1039.61	3.93528	12.7572	NM_001254951	NM_001254951	NM_001254951	Mm.129275	100043772	ENSMUST00000099111	TC1630227	GO:0005575(cellular_component)	chr7:28769975-28769916	mm|7qA3
A_51_P517608	2010106E10Rik	Mus musculus RIKEN cDNA 2010106E10 gene (2010106E10Rik), transcript variant 2, mRNA [NM_026333]	3.78575	150.383	3.92805	39.7235	NM_026333	NM_026333	NM_026333	Mm.45323	67715	ENSMUST00000113412	TC1604836	GO:0003674(molecular_function)|GO:0005575(cellular_component)|GO:0008150(biological_process)	chrX:109669928-109670623	mm|XqE1
A_65_P02382		H3038H10-5 NIA Mouse 15K cDNA Clone Set Mus musculus cDNA clone H3038H10 5, mRNA sequence [BG079367]	8.10956	322.069	3.92781	39.7147	BG079367		BG079367	Mm.352083			TC1649551		chr12:61063655-61063596	mm|12qC1
A_52_P987967		Q8K0H2_MOUSE (Q8K0H2) Chpt1 protein, partial (18%) [TC1622157]	43.0157	541.825	3.91581	12.596	AK053739		AK053739	Mm.333801			TC1622157		chr7:46811181-46811240	mm|7qB3
A_55_P2154933	Cd200r4	Mus musculus CD200 receptor 4 (Cd200r4), mRNA [NM_207244]	81.1857	1021.92	3.91477	12.5875	NM_207244	NM_207244	NM_207244	Mm.445045	239849	ENSMUST00000114626	TC1623940	GO:0005515(protein binding)|GO:0007165(signal transduction)|GO:0009897(external side of plasma membrane)|GO:0016020(membrane)|GO:0016021(integral component of membrane)|GO:0038023(signaling receptor activity)	chr16:44838106-44838165	mm|16qB4
A_55_P2744251	Irf7	Mus musculus interferon regulatory factor 7 (Irf7), transcript variant 1, mRNA [NM_016850]	4054.1	27018.4	3.90942	6.66447	NM_016850	NM_016850	NM_016850	Mm.3233	54123	ENSMUST00000209899	TC1572544	GO:0000978(RNA polymerase II proximal promoter sequence-specific DNA binding)|GO:0000982(transcription factor activity, RNA polymerase II proximal promoter sequence-specific DNA binding)|GO:0002376(immune system process)|GO:0002819(regulation of adaptive immune response)|GO:0003677(DNA binding)|GO:0003700(DNA-binding transcription factor activity)|GO:0005515(protein binding)|GO:0005634(nucleus)|G…	chr7:148449163-148449104	mm|7qF5
A_65_P08024	Axl	Mus musculus AXL receptor tyrosine kinase (Axl), transcript variant 1, mRNA [NM_009465]	78.9349	985.979	3.903	12.491	NM_009465	NM_009465	NM_009465	Mm.4128	26362	ENSMUST00000124442	TC1574561	GO:0000166(nucleotide binding)|GO:0001764(neuron migration)|GO:0001779(natural killer cell differentiation)|GO:0001786(phosphatidylserine binding)|GO:0001818(negative regulation of cytokine production)|GO:0001961(positive regulation of cytokine-mediated signaling pathway)|GO:0001974(blood vessel remodeling)|GO:0002376(immune system process)|GO:0004672(protein kinase activity)|GO:0004713(protein t…	chr7:26545841-26545782	mm|7qA3
A_55_P2487484	Cyp4f18	Mus musculus cytochrome P450, family 4, subfamily f, polypeptide 18 (Cyp4f18), mRNA [NM_024444]	169.953	1420.82	3.88658	8.36007	NM_024444	NM_024444	NM_024444	Mm.160020	72054	ENSMUST00000125448	TC1736499	GO:0000038(very long-chain fatty acid metabolic process)|GO:0001676(long-chain fatty acid metabolic process)|GO:0004497(monooxygenase activity)|GO:0005506(iron ion binding)|GO:0005737(cytoplasm)|GO:0005783(endoplasmic reticulum)|GO:0008217(regulation of blood pressure)|GO:0008392(arachidonic acid epoxygenase activity)|GO:0016020(membrane)|GO:0016021(integral component of membrane)|GO:0016324(apic…	chr8:74513763-74513615	mm|8qB3.3
A_55_P2018865	Defa-rs2	Mus musculus defensin, alpha, related sequence 2 (Defa-rs2), mRNA [NM_007847]	4.33431	165.584	3.88611	38.2031	NM_007847	NM_007847	NM_007847	Mm.422993	13222		TC1585573	GO:0002227(innate immune response in mucosa)|GO:0005576(extracellular region)|GO:0005615(extracellular space)|GO:0006952(defense response)|GO:0019731(antibacterial humoral response)|GO:0030141(secretory granule)|GO:0042742(defense response to bacterium)|GO:0050829(defense response to Gram-negative bacterium)|GO:0050830(defense response to Gram-positive bacterium)|GO:0051673(membrane disruption in…
A_55_P2032165		predicted gene 5277 [Source:MGI Symbol;Acc:MGI:3646590] [ENSMUST00000164923]	3633.23	23703.5	3.86565	6.52409	ENSMUST00000164923		LF198817			ENSMUST00000164923			chr3:78696197-78696138	mm|3qE3
A_51_P209291	Gtdc1	Mus musculus glycosyltransferase-like domain containing 1 (Gtdc1), transcript variant 4, non-coding RNA [NR_156429]	35.6256	434.264	3.86562	12.1897	NR_156429	NR_156429	NR_156429	Mm.488285	227835			GO:0003674(molecular_function)|GO:0005575(cellular_component)|GO:0008150(biological_process)|GO:0016740(transferase activity)|GO:0016757(transferase activity, transferring glycosyl groups)	chr2:44642872-44642813	mm|2qB
A_52_P851847			3.69675	137.962	3.86096	37.3197	AK081189		AK081189	Mm.277971					chrX_random:1127886-1127827
A_51_P373550	Nphs2	Mus musculus nephrosis 2, podocin (Nphs2), mRNA [NM_130456]	3.81354	141.783	3.85689	37.1788	NM_130456	NM_130456	NM_130456	Mm.289099	170484	ENSMUST00000193020	TC1644213	GO:0005515(protein binding)|GO:0005886(plasma membrane)|GO:0005887(integral component of plasma membrane)|GO:0005911(cell-cell junction)|GO:0007588(excretion)|GO:0016020(membrane)|GO:0016021(integral component of membrane)|GO:0031235(intrinsic component of the cytoplasmic side of the plasma membrane)|GO:0031532(actin cytoskeleton reorganization)|GO:0032991(protein-containing complex)|GO:0036057(s…	chr1:158256358-158256417	mm|1qG3
A_51_P448140	Cd22	Mus musculus CD22 antigen (Cd22), transcript variant 2, mRNA [NM_009845]	159.579	1311.65	3.85568	8.21944	NM_009845	NM_009845	NM_009845	Mm.260994	12483	ENSMUST00000187989	TC1581015	GO:0005515(protein binding)|GO:0005769(early endosome)|GO:0005886(plasma membrane)|GO:0005887(integral component of plasma membrane)|GO:0007155(cell adhesion)|GO:0007166(cell surface receptor signaling pathway)|GO:0009897(external side of plasma membrane)|GO:0009986(cell surface)|GO:0015026(coreceptor activity)|GO:0016020(membrane)|GO:0016021(integral component of membrane)|GO:0019903(protein pho…	chr7:31651649-31651590	mm|7qB1
A_55_P1968041	Gm33125	PREDICTED: Mus musculus predicted gene, 33125 (Gm33125), transcript variant X1, ncRNA [XR_870744]	4.79177	177.63	3.85374	37.0698	XR_870744	XR_870744	XR_870744		102635908				chr9:52236290-52236349	mm|9qA5.3
A_55_P2729968		G protein-coupled receptor 31, D17Leh66b region (Gpr31b) pseudogene [ENSMUST00000232958]	81.152	979.568	3.85062	12.0708	ENSMUST00000232958		AK036897	Mm.335670		ENSMUST00000232958	TC1599685		chr17:13534219-13534160	mm|17qA1
A_66_P131645	Ahnak2	AHNAK nucleoprotein 2 [Source:MGI Symbol;Acc:MGI:2144831] [ENSMUST00000124526]	24.0263	289.408	3.8474	12.0455	ENSMUST00000124526	XM_017315330	XM_017315330	Mm.313169	100041194	ENSMUST00000124526	TC1671779	GO:0001778(plasma membrane repair)|GO:0003674(molecular_function)|GO:0005737(cytoplasm)|GO:0005829(cytosol)|GO:0005886(plasma membrane)|GO:0030018(Z disc)|GO:0030315(T-tubule)|GO:0030659(cytoplasmic vesicle membrane)|GO:0043034(costamere)|GO:0043484(regulation of RNA splicing)	chr12:114023689-114023630	mm|12qF1
A_51_P124315	Hmcn2	hemicentin 2 [Source:MGI Symbol;Acc:MGI:2677838] [ENSMUST00000138821]	4.85577	178.021	3.84185	36.6618	ENSMUST00000138821	XM_006498501	XM_006498501	Mm.80703	665700	ENSMUST00000138821	TC1586273	GO:0005201(extracellular matrix structural constituent)|GO:0005509(calcium ion binding)|GO:0005576(extracellular region)|GO:0005604(basement membrane)|GO:0005615(extracellular space)|GO:0005938(cell cortex)|GO:0030054(cell junction)|GO:0031012(extracellular matrix)|GO:0050896(response to stimulus)|GO:0062023(collagen-containing extracellular matrix)	chr2:31316172-31316231	mm|2qB
A_52_P577384	Il18bp	Mus musculus interleukin 18 binding protein (Il18bp), transcript variant 1, mRNA [NM_010531]	250.916	2045.98	3.84113	8.15403	NM_010531	NM_010531	NM_010531	Mm.422756	16068	ENSMUST00000209368	TC1591087	GO:0005576(extracellular region)|GO:0005615(extracellular space)|GO:0042007(interleukin-18 binding)|GO:0042088(T-helper 1 type immune response)	chr7:109164159-109164100	mm|7qE3
A_51_P206475	Lce1i	Mus musculus late cornified envelope 1I (Lce1i), mRNA [NM_029667]	3.71764	135.236	3.83346	36.3769	NM_029667	NM_029667	NM_029667	Mm.291782	76585	ENSMUST00000090866	TC1590228	GO:0001533(cornified envelope)|GO:0005198(structural molecule activity)|GO:0005737(cytoplasm)|GO:0018149(peptide cross-linking)|GO:0030216(keratinocyte differentiation)	chr3:92581218-92581159	mm|3qF1
A_51_P504863	Cdk18	Mus musculus cyclin-dependent kinase 18 (Cdk18), mRNA [NM_008795]	239.375	1928.1	3.81882	8.05472	NM_008795	NM_008795	NM_008795	Mm.28130	18557	ENSMUST00000027697	TC1582028	GO:0000166(nucleotide binding)|GO:0004672(protein kinase activity)|GO:0004674(protein serine/threonine kinase activity)|GO:0004693(cyclin-dependent protein serine/threonine kinase activity)|GO:0005524(ATP binding)|GO:0005634(nucleus)|GO:0005737(cytoplasm)|GO:0006468(protein phosphorylation)|GO:0016301(kinase activity)|GO:0016310(phosphorylation)|GO:0016740(transferase activity)	chr1:134010407-134010348	mm|1qE4
A_55_P2041504		AGENCOURT_30246871 NIH_MGC_256 Mus musculus cDNA clone IMAGE:30937772 5, mRNA sequence [CO800556]	3.86046	138.337	3.81731	35.8343	CO800556		CO800556	Mm.364606					chr15:36363131-36363072	mm|15qB3.1
A_55_P2736230	Apoe	Mus musculus apolipoprotein E (Apoe), transcript variant 3, mRNA [NM_001305843]	84309.7	233021	3.81093	2.76387	NM_001305843	NM_001305843	NM_001305843	Mm.305152	11816	ENSMUST00000172808	TC1776517	GO:0001540(amyloid-beta binding)|GO:0001937(negative regulation of endothelial cell proliferation)|GO:0002021(response to dietary excess)|GO:0005102(signaling receptor binding)|GO:0005319(lipid transporter activity)|GO:0005515(protein binding)|GO:0005543(phospholipid binding)|GO:0005576(extracellular region)|GO:0005615(extracellular space)|GO:0005635(nuclear envelope)|GO:0005737(cytoplasm)|GO:000…	chr7:20281627-20281578	mm|7qA3
A_51_P504114	Atp11a	Mus musculus ATPase, class VI, type 11A (Atp11a), transcript variant 1, mRNA [NM_015804]	13.4187	475.4	3.80505	35.428	NM_015804	NM_015804	NM_015804	Mm.257837	50770	ENSMUST00000152273	TC1706210	GO:0000166(nucleotide binding)|GO:0000287(magnesium ion binding)|GO:0004012(phospholipid-translocating ATPase activity)|GO:0005524(ATP binding)|GO:0005768(endosome)|GO:0005783(endoplasmic reticulum)|GO:0005802(trans-Golgi network)|GO:0005886(plasma membrane)|GO:0006869(lipid transport)|GO:0015914(phospholipid transport)|GO:0016020(membrane)|GO:0016021(integral component of membrane)|GO:0016787(hy…	chr8:12847865-12848841	mm|8qA1.1
A_55_P1957729	Defb9	Mus musculus defensin beta 9 (Defb9), mRNA [NM_139219]	4.26314	150.887	3.804	35.3933	NM_139219	NM_139219	NM_139219	Mm.171224	246079	ENSMUST00000057076	TC1593204	GO:0003674(molecular_function)|GO:0005575(cellular_component)|GO:0005576(extracellular region)|GO:0006952(defense response)|GO:0008150(biological_process)|GO:0042742(defense response to bacterium)	chr15:74558600-74558541	mm|15qD3
A_52_P189772	Gbp6	Mus musculus guanylate binding protein 6 (Gbp6), mRNA [NM_194336]	32.0319	372.613	3.79401	11.6325	NM_194336	NM_194336	NM_194336	Mm.491210	100702	ENSMUST00000050011	TC1577091	GO:0003674(molecular_function)|GO:0009617(response to bacterium)|GO:0020005(symbiont-containing vacuole membrane)|GO:0031410(cytoplasmic vesicle)|GO:0035458(cellular response to interferon-beta)|GO:0042832(defense response to protozoan)|GO:0044406(adhesion of symbiont to host)|GO:0050830(defense response to Gram-positive bacterium)|GO:0071222(cellular response to lipopolysaccharide)|GO:0071346(ce…	chr5:105700140-105700081	mm|5qE5
A_51_P364694	Slfn5	Mus musculus schlafen 5 (Slfn5), mRNA [NM_183201]	611.526	3574.16	3.78636	5.84466	NM_183201	NM_183201	NM_183201	Mm.42147	327978	ENSMUST00000067443	TC1679984	GO:0000166(nucleotide binding)|GO:0005524(ATP binding)|GO:0005634(nucleus)|GO:0030154(cell differentiation)	chr11:82778192-82778251	mm|11qC
A_66_P127562	Olfr663	Mus musculus olfactory receptor 663 (Olfr663), mRNA [NM_001011757]	3.90329	135.539	3.78349	34.7242	NM_001011757	NM_001011757	NM_001011757	Mm.377299	257914	ENSMUST00000209914	NP1398991		chr7:111852726-111852785	mm|7qE3
A_51_P456699	Olfr812	Mus musculus olfactory receptor 812 (Olfr812), mRNA [NM_146795]	34.3442	396.222	3.78136	11.5368	NM_146795	NM_146795	NM_146795	Mm.337275	258791	ENSMUST00000203571	TC1680589	GO:0004984(olfactory receptor activity)|GO:0007186(G protein-coupled receptor signaling pathway)|GO:0007608(sensory perception of smell)|GO:0016021(integral component of membrane)	chr10:129279559-129279500	mm|10qD3
A_55_P2733617	Cd69	CD69 antigen [Source:MGI Symbol;Acc:MGI:88343] [ENSMUST00000205032]	39.2922	452.407	3.77832	11.5139	ENSMUST00000205032		AK089801	Mm.74745	12515	ENSMUST00000205032	TC1583500	GO:0005509(calcium ion binding)|GO:0009897(external side of plasma membrane)|GO:0009986(cell surface)|GO:0016020(membrane)|GO:0016021(integral component of membrane)|GO:0030246(carbohydrate binding)|GO:0032991(protein-containing complex)|GO:0035690(cellular response to drug)|GO:0042803(protein homodimerization activity)	chr6:129223606-129223547	mm|6qF3
A_55_P2719224	Slco1b2	solute carrier organic anion transporter family, member 1b2 [Source:MGI Symbol;Acc:MGI:1351899] [ENSMUST00000162675]	3.8261	131.945	3.77607	34.4854	ENSMUST00000162675		AK144557	Mm.272223	28253	ENSMUST00000162675		GO:0005215(transporter activity)|GO:0005886(plasma membrane)|GO:0005887(integral component of plasma membrane)|GO:0006811(ion transport)|GO:0006857(oligopeptide transport)|GO:0008514(organic anion transmembrane transporter activity)|GO:0015125(bile acid transmembrane transporter activity)|GO:0015347(sodium-independent organic anion transmembrane transporter activity)|GO:0015721(bile acid and bile…	chr6:141605178-141605237	mm|6qG2
A_51_P459108	Insl6	Mus musculus insulin-like 6 (Insl6), mRNA [NM_013754]	11.5712	395.022	3.7652	34.1383	NM_013754	NM_013754	NM_013754	Mm.306511	27356	ENSMUST00000052380	TC1582987	GO:0005179(hormone activity)|GO:0005576(extracellular region)|GO:0007283(spermatogenesis)|GO:0007286(spermatid development)|GO:0008584(male gonad development)|GO:0009566(fertilization)|GO:0030317(flagellated sperm motility)|GO:0043066(negative regulation of apoptotic process)	chr19:29395909-29395850	mm|19qC1
A_51_P284067	H2al3	Mus musculus H2A histone family member L3 (H2al3), mRNA [NM_029229]	4.22829	143.892	3.76181	34.0308	NM_029229	NM_029229	NM_029229	Mm.108656	385317	ENSMUST00000057113	TC1588974	GO:0000790(nuclear chromatin)|GO:0003677(DNA binding)|GO:0006325(chromatin organization)	chrX:9427253-9427312	mm|XqA1.1
A_55_P2089804	Atf7	activating transcription factor 7 [Source:MGI Symbol;Acc:MGI:2443472] [ENSMUST00000108828]	628.442	3629.47	3.76088	5.77535	ENSMUST00000108828		BC026483	Mm.208714	223922	ENSMUST00000108828	TC1585914	GO:0000122(negative regulation of transcription by RNA polymerase II)|GO:0000978(RNA polymerase II proximal promoter sequence-specific DNA binding)|GO:0001078(proximal promoter DNA-binding transcription repressor activity, RNA polymerase II-specific)|GO:0006355(regulation of transcription, DNA-templated)|GO:0008134(transcription factor binding)|GO:0019899(enzyme binding)|GO:0034399(nuclear periph…	chr15:102367186-102367127	mm|15qF3
A_66_P115671	Tmem72	Mus musculus transmembrane protein 72 (Tmem72), mRNA [NM_178768]	4.37984	148.329	3.7566	33.8662	NM_178768	NM_178768	NM_178768	Mm.133120	319776	ENSMUST00000056623	TC1584905	GO:0003674(molecular_function)|GO:0005575(cellular_component)|GO:0008150(biological_process)|GO:0016020(membrane)|GO:0016021(integral component of membrane)	chr6:116642815-116642756	mm|6qE3
A_52_P237357	Fn1	fibronectin 1 [Source:MGI Symbol;Acc:MGI:95566] [ENSMUST00000189160]	25.2306	286.036	3.7546	11.3369	ENSMUST00000189160		BC010335	Mm.466043	14268	ENSMUST00000189160	TC1608690	GO:0001525(angiogenesis)|GO:0001775(cell activation)|GO:0001932(regulation of protein phosphorylation)|GO:0002020(protease binding)|GO:0005102(signaling receptor binding)|GO:0005178(integrin binding)|GO:0005201(extracellular matrix structural constituent)|GO:0005515(protein binding)|GO:0005576(extracellular region)|GO:0005577(fibrinogen complex)|GO:0005604(basement membrane)|GO:0005615(extracellu…	chr1:71650749-71650690	mm|1qC3
A_55_P2936073	Arl15	Mus musculus ADP-ribosylation factor-like 15 (Arl15), mRNA [NM_172595]	32.6152	369.144	3.75207	11.3181	NM_172595	NM_172595	NM_172595	Mm.79837	218639	ENSMUST00000224068	TC1579949	GO:0000166(nucleotide binding)|GO:0005525(GTP binding)|GO:0005622(intracellular)|GO:0008150(biological_process)	chr13:114945403-114945444	mm|13qD2.2
A_52_P431159	Il1rn	Mus musculus interleukin 1 receptor antagonist (Il1rn), transcript variant 2, mRNA [NM_001039701]	82.3422	930.106	3.74902	11.2956	NM_001039701	NM_001039701	NM_001039701	Mm.882	16181	ENSMUST00000114482	TC1575079	GO:0001660(fever generation)|GO:0005125(cytokine activity)|GO:0005149(interleukin-1 receptor binding)|GO:0005150(interleukin-1, type I receptor binding)|GO:0005151(interleukin-1, type II receptor binding)|GO:0005152(interleukin-1 receptor antagonist activity)|GO:0005576(extracellular region)|GO:0005615(extracellular space)|GO:0005737(cytoplasm)|GO:0006629(lipid metabolic process)|GO:0006953(acute…	chr2:24206125-24206184	mm|2qA3
A_52_P67678	Stra6l	Mus musculus STRA6-like (Stra6l), transcript variant 1, mRNA [NM_028788]	4.36106	146.614	3.74872	33.619	NM_028788	NM_028788	NM_028788	Mm.63645	74152	ENSMUST00000165478	TC1583301	GO:0005515(protein binding)|GO:0005886(plasma membrane)|GO:0016020(membrane)|GO:0016021(integral component of membrane)|GO:0034633(retinol transport)|GO:0071939(vitamin A import)	chr4:45899023-45899082	mm|4qB1
A_55_P2876417	Srrm4os	Mus musculus serine/arginine repetitive matrix 4, opposite strand (Srrm4os), long non-coding RNA [NR_015595]	8.75017	293.744	3.74716	33.5701	NR_015595	NR_015595	NR_015595	Mm.444322	76798				chr5:116913109-116913168	mm|5qF
A_55_P2549139			34.7209	390.153	3.74103	11.2368									chr8:124182170-124182229	mm|8qE1
A_55_P2154994	Krtap28-13	Mus musculus keratin associated protein 28-13 (Krtap28-13), mRNA [NM_027778]	7.58677	252.193	3.73658	33.2411	NM_027778	NM_027778	NM_027778	Mm.389133	71386	ENSMUST00000223536	TC1685503	GO:0003674(molecular_function)|GO:0005575(cellular_component)|GO:0008150(biological_process)	chr1:83057928-83057987	mm|1qC5
A_66_P104696		predicted gene 6977 [Source:MGI Symbol;Acc:MGI:3647597] [ENSMUST00000121568]	1258.44	7177.25	3.73406	5.70328	ENSMUST00000121568					ENSMUST00000121568			chrX:87989954-87989895	mm|XqC1
A_66_P139683	Zbp1	Mus musculus Z-DNA binding protein 1 (Zbp1), transcript variant 1, mRNA [NM_021394]	130.035	997.512	3.72995	7.67113	NM_021394	NM_021394	NM_021394	Mm.116687	58203	ENSMUST00000146802	TC1581696	GO:0002376(immune system process)|GO:0003677(DNA binding)|GO:0003692(left-handed Z-DNA binding)|GO:0003723(RNA binding)|GO:0003726(double-stranded RNA adenosine deaminase activity)|GO:0005515(protein binding)|GO:0005634(nucleus)|GO:0005737(cytoplasm)|GO:0005829(cytosol)|GO:0016032(viral process)|GO:0042802(identical protein binding)|GO:0045087(innate immune response)|GO:0051607(defense response t…	chr2:173032317-173032258	mm|2qH3
A_55_P2917437	Nceh1	Mus musculus neutral cholesterol ester hydrolase 1 (Nceh1), mRNA [NM_178772]	1142.21	6493.37	3.72716	5.6849	NM_178772	NM_178772	NM_178772	Mm.24576	320024	ENSMUST00000046515	TC1651345	GO:0005783(endoplasmic reticulum)|GO:0006470(protein dephosphorylation)|GO:0006629(lipid metabolic process)|GO:0006805(xenobiotic metabolic process)|GO:0016020(membrane)|GO:0016021(integral component of membrane)|GO:0016042(lipid catabolic process)|GO:0016787(hydrolase activity)|GO:0017171(serine hydrolase activity)|GO:0042301(phosphate ion binding)|GO:0043231(intracellular membrane-bounded organ…	chr3:27140707-27140766	mm|3qA3
A_55_P2505115	Armc2	Mus musculus armadillo repeat containing 2 (Armc2), mRNA [NM_001034858]	90.736	1009.12	3.72524	11.1215	NM_001034858	NM_001034858	NM_001034858	Mm.211320	213402	ENSMUST00000095729		GO:0003674(molecular_function)|GO:0005575(cellular_component)|GO:0008150(biological_process)	chr10:41634865-41634806	mm|10qB2
A_55_P2022158	Gc	Mus musculus vitamin D binding protein (Gc), mRNA [NM_008096]	3.83128	125.911	3.72431	32.8639	NM_008096	NM_008096	NM_008096	Mm.196595	14473	ENSMUST00000049209	TC1712473	GO:0003779(actin binding)|GO:0005499(vitamin D binding)|GO:0005576(extracellular region)|GO:0005615(extracellular space)|GO:0005829(cytosol)|GO:0030424(axon)|GO:0042359(vitamin D metabolic process)|GO:0048471(perinuclear region of cytoplasm)|GO:0051180(vitamin transport)|GO:0090482(vitamin transmembrane transporter activity)|GO:1902118(calcidiol binding)	chr5:89846651-89846592	mm|5qE1
A_51_P421876	Irf7	Mus musculus interferon regulatory factor 7 (Irf7), transcript variant 1, mRNA [NM_016850]	171.216	1308.36	3.72292	7.64156	NM_016850	NM_016850	NM_016850	Mm.3233	54123	ENSMUST00000127223	TC1772855	GO:0000978(RNA polymerase II proximal promoter sequence-specific DNA binding)|GO:0000982(transcription factor activity, RNA polymerase II proximal promoter sequence-specific DNA binding)|GO:0002376(immune system process)|GO:0002819(regulation of adaptive immune response)|GO:0003677(DNA binding)|GO:0003700(DNA-binding transcription factor activity)|GO:0005515(protein binding)|GO:0005634(nucleus)|G…	chr7:148451014-148450664	mm|7qF5
A_55_P2122618	Asb11	Mus musculus ankyrin repeat and SOCS box-containing 11 (Asb11), transcript variant 2, mRNA [NM_026853]	13.2779	434.714	3.72024	32.7396	NM_026853	NM_026853	NM_026853	Mm.33225	68854	ENSMUST00000036858	TC1586376	GO:0003674(molecular_function)|GO:0005783(endoplasmic reticulum)|GO:0016567(protein ubiquitination)|GO:0035556(intracellular signal transduction)|GO:0045732(positive regulation of protein catabolic process)	chrX:160897036-160897095	mm|XqF5
A_55_P2004007	Ifi206	interferon activated gene 206 [Source:MGI Symbol;Acc:MGI:3646410] [ENSMUST00000160565]	222.099	1692.98	3.7184	7.62263	ENSMUST00000160565	XM_006497078	XM_006497078		102639543	ENSMUST00000160565	TC1691508	GO:0000978(RNA polymerase II proximal promoter sequence-specific DNA binding)|GO:0001078(proximal promoter DNA-binding transcription repressor activity, RNA polymerase II-specific)|GO:0003690(double-stranded DNA binding)|GO:0005634(nucleus)|GO:0005730(nucleolus)|GO:0005829(cytosol)|GO:0008134(transcription factor binding)|GO:0042802(identical protein binding)	chr1:175398876-175398817	mm|1qH3
A_55_P2035320	Nfil3	Mus musculus nuclear factor, interleukin 3, regulated (Nfil3), mRNA [NM_017373]	1334.52	7508.61	3.70509	5.62646	NM_017373	NM_017373	NM_017373	Mm.136604	18030	ENSMUST00000071065	TC1582388	GO:0000122(negative regulation of transcription by RNA polymerase II)|GO:0000977(RNA polymerase II regulatory region sequence-specific DNA binding)|GO:0000978(RNA polymerase II proximal promoter sequence-specific DNA binding)|GO:0001078(proximal promoter DNA-binding transcription repressor activity, RNA polymerase II-specific)|GO:0003677(DNA binding)|GO:0003700(DNA-binding transcription factor ac…	chr13:53062637-53062578	mm|13qB1
A_51_P344376	Gpr162	Mus musculus G protein-coupled receptor 162 (Gpr162), transcript variant 2, mRNA [NM_013533]	965.878	5423.6	3.70081	5.6152	NM_013533	NM_013533	NM_013533	Mm.2514	14788	ENSMUST00000204667	TC1577405	GO:0003674(molecular_function)|GO:0004930(G protein-coupled receptor activity)|GO:0005575(cellular_component)|GO:0005886(plasma membrane)|GO:0007165(signal transduction)|GO:0007186(G protein-coupled receptor signaling pathway)|GO:0008150(biological_process)|GO:0016020(membrane)|GO:0016021(integral component of membrane)	chr6:124808540-124808481	mm|6qF2
A_52_P249424	Vegfa	Mus musculus vascular endothelial growth factor A (Vegfa), transcript variant 3, mRNA [NM_001025257]	5.98273	191.987	3.69871	32.0903	NM_001025257	NM_001025257	NM_001025257	Mm.282184	22339	ENSMUST00000167860	NP1258588	GO:0000122(negative regulation of transcription by RNA polymerase II)|GO:0001525(angiogenesis)|GO:0001541(ovarian follicle development)|GO:0001568(blood vessel development)|GO:0001569(branching involved in blood vessel morphogenesis)|GO:0001666(response to hypoxia)|GO:0001701(in utero embryonic development)|GO:0001822(kidney development)|GO:0001934(positive regulation of protein phosphorylation)|…	chr17:46162435-46162376	mm|17qC
A_55_P2157517	Fam20c	Mus musculus family with sequence similarity 20, member C (Fam20c), transcript variant 2, mRNA [NM_001359593]	38.9136	424.437	3.69545	10.9072	NM_001359593	NM_001359593	NM_001359593	Mm.320355	80752	ENSMUST00000160645	TC1575406	GO:0000166(nucleotide binding)|GO:0001501(skeletal system development)|GO:0004674(protein serine/threonine kinase activity)|GO:0005509(calcium ion binding)|GO:0005524(ATP binding)|GO:0005576(extracellular region)|GO:0005615(extracellular space)|GO:0005737(cytoplasm)|GO:0005794(Golgi apparatus)|GO:0006468(protein phosphorylation)|GO:0016301(kinase activity)|GO:0016310(phosphorylation)|GO:0016740(t…	chr5:139242601-139242660	mm|5qG2
A_55_P1962918	Ifi205	Mus musculus interferon activated gene 205 (Ifi205), mRNA [NM_172648]	437.32	3291.28	3.69517	7.52602	NM_172648	NM_172648	NM_172648	Mm.425061	226695	ENSMUST00000059226	TC1577512	GO:0000978(RNA polymerase II proximal promoter sequence-specific DNA binding)|GO:0001078(proximal promoter DNA-binding transcription repressor activity, RNA polymerase II-specific)|GO:0003690(double-stranded DNA binding)|GO:0005634(nucleus)|GO:0005730(nucleolus)|GO:0005829(cytosol)|GO:0008134(transcription factor binding)|GO:0009617(response to bacterium)|GO:0035458(cellular response to interfero…	chr1:175942304-175942245	mm|1qH3
A_51_P321150	Lyz2	Mus musculus lysozyme 2 (Lyz2), mRNA [NM_017372]	4907.14	29455.1	3.69431	6.0025	NM_017372	NM_017372	NM_017372	Mm.45436	17105	ENSMUST00000092163	TC1573490	GO:0000137(Golgi cis cisterna)|GO:0003796(lysozyme activity)|GO:0003824(catalytic activity)|GO:0005576(extracellular region)|GO:0005615(extracellular space)|GO:0005737(cytoplasm)|GO:0005788(endoplasmic reticulum lumen)|GO:0005795(Golgi stack)|GO:0005902(microvillus)|GO:0008152(metabolic process)|GO:0016787(hydrolase activity)|GO:0016798(hydrolase activity, acting on glycosyl bonds)|GO:0019835(cyt…	chr10:116719234-116719175	mm|10qD2
A_66_P129544		olfactory receptor 404, pseudogene 1 [Source:MGI Symbol;Acc:MGI:3030238] [ENSMUST00000121065]	51.4113	559.37	3.69167	10.8803	ENSMUST00000121065					ENSMUST00000121065			chr11:74053792-74053851	mm|11qB5
A_55_P2727132	4930567K20Rik	AGENCOURT_10611479 NIH_MGC_169 Mus musculus cDNA clone IMAGE:6743580 5, mRNA sequence [BU962716]	3.77069	120.093	3.6906	31.8492	AK006633		AK006633	Mm.271285	78056		TC1676448		chr10:10475383-10475442	mm|10qA1
A_55_P2093595	Mmd	Mus musculus monocyte to macrophage differentiation-associated (Mmd), mRNA [NM_026178]	152.42	1143.51	3.68943	7.50235	NM_026178	NM_026178	NM_026178	Mm.277518	67468	ENSMUST00000004050	TC1575287	GO:0004672(protein kinase activity)|GO:0005794(Golgi apparatus)|GO:0032880(regulation of protein localization)|GO:0045666(positive regulation of neuron differentiation)|GO:0045860(positive regulation of protein kinase activity)	chr11:90139827-90139886	mm|11qC
A_55_P2064676	Gas2l3	S76464 flt3 ligand isoform E6&Dgr;16 {Mus sp.} (exp=-1; wgp=0; cg=0), partial (56%) [TC1672196]	120.039	898.817	3.68588	7.48771	AK171905		AK171905	Mm.11982	237436		TC1672196	GO:0000226(microtubule cytoskeleton organization)|GO:0003779(actin binding)|GO:0005737(cytoplasm)|GO:0005856(cytoskeleton)|GO:0005874(microtubule)|GO:0008017(microtubule binding)|GO:0009617(response to bacterium)|GO:0015629(actin cytoskeleton)|GO:0015630(microtubule cytoskeleton)|GO:0030036(actin cytoskeleton organization)	chr10:88872449-88872390	mm|10qC2
A_52_P1068580	Gm11217	CU096_HUMAN (Q9H7H1) Protein C21orf96, partial (18%) [TC1616427]	3.87076	122.675	3.68531	31.6928	AK076794		AK076794	Mm.411637	102633436		TC1616427		chr4:63915926-63915869	mm|4qC1
A_66_P113787	1300017J02Rik	RIKEN cDNA 1300017J02 gene [Source:MGI Symbol;Acc:MGI:1919025] [ENSMUST00000150524]	3.94438	124.36	3.67972	31.5284	ENSMUST00000150524		AK076237	Mm.18802	71775	ENSMUST00000150524	TC1615615	GO:0004857(enzyme inhibitor activity)|GO:0005506(iron ion binding)|GO:0005575(cellular_component)|GO:0005576(extracellular region)|GO:0005615(extracellular space)|GO:0043086(negative regulation of catalytic activity)	chr9:103173351-103173292	mm|9qF1
A_55_P2008181	Il3ra	Mus musculus interleukin 3 receptor, alpha chain (Il3ra), mRNA [NM_008369]	849.02	4716.53	3.67789	5.55527	NM_008369	NM_008369	NM_008369	Mm.425857	16188	ENSMUST00000090591	NP1221328	GO:0001558(regulation of cell growth)|GO:0004896(cytokine receptor activity)|GO:0004912(interleukin-3 receptor activity)|GO:0005886(plasma membrane)|GO:0009897(external side of plasma membrane)|GO:0016020(membrane)|GO:0016021(integral component of membrane)|GO:0019221(cytokine-mediated signaling pathway)|GO:0019955(cytokine binding)|GO:0019978(interleukin-3 binding)|GO:0030224(monocyte differenti…	chr14:15187898-15187957	mm|14qA2
A_55_P2606948	Hspa4l	Mus musculus heat shock protein 4 like (Hspa4l), mRNA [NM_011020]	33.5229	360.586	3.67415	10.7564	NM_011020	NM_011020	NM_011020	Mm.39330	18415	ENSMUST00000108086	TC1576803	GO:0000166(nucleotide binding)|GO:0005515(protein binding)|GO:0005524(ATP binding)|GO:0005634(nucleus)|GO:0005737(cytoplasm)|GO:0005829(cytosol)|GO:0006457(protein folding)|GO:0006986(response to unfolded protein)	chr3:40589298-40590682	mm|3qB
A_55_P2824451	Fam167a	Mus musculus family with sequence similarity 167, member A (Fam167a), mRNA [NM_177628]	29.6098	317.984	3.67169	10.7391	NM_177628	NM_177628	NM_177628	Mm.37882	219148	ENSMUST00000121288		GO:0005515(protein binding)|GO:0008150(biological_process)	chr14:64083715-64083774	mm|14qD1
A_52_P462296	Cpeb1	Mus musculus cytoplasmic polyadenylation element binding protein 1 (Cpeb1), transcript variant 2, mRNA [NM_007755]	35.5162	380.208	3.66684	10.7052	NM_007755	NM_007755	NM_007755	Mm.273122	12877	ENSMUST00000130310	TC1580339	GO:0000900(translation repressor activity, mRNA regulatory element binding)|GO:0003676(nucleic acid binding)|GO:0003723(RNA binding)|GO:0003729(mRNA binding)|GO:0003730(mRNA 3-UTR binding)|GO:0005515(protein binding)|GO:0005634(nucleus)|GO:0005654(nucleoplasm)|GO:0005737(cytoplasm)|GO:0005813(centrosome)|GO:0005829(cytosol)|GO:0005886(plasma membrane)|GO:0006397(mRNA processing)|GO:0006417(regula…	chr7:88492422-88492363	mm|7qD3
A_55_P2508524	B230216N24Rik	Mus musculus RIKEN cDNA B230216N24 gene (B230216N24Rik), long non-coding RNA [NR_037993]	8.66434	267.785	3.65831	30.9065	NR_037993	NR_037993	NR_037993	Mm.442597	78603		TC1606784		chr1:99927798-99927739	mm|1qD
A_55_P2130178	Fn1	Mus musculus fibronectin 1 (Fn1), transcript variant 1, mRNA [NM_010233]	2638.69	15527.4	3.65348	5.88449	NM_010233	NM_010233	NM_010233	Mm.193099	14268	ENSMUST00000185408	TC1573616	GO:0001525(angiogenesis)|GO:0001775(cell activation)|GO:0001932(regulation of protein phosphorylation)|GO:0002020(protease binding)|GO:0005102(signaling receptor binding)|GO:0005178(integrin binding)|GO:0005201(extracellular matrix structural constituent)|GO:0005515(protein binding)|GO:0005576(extracellular region)|GO:0005577(fibrinogen complex)|GO:0005604(basement membrane)|GO:0005615(extracellu…	chr1:71632175-71632116	mm|1qC3
A_55_P2085295	Inf2	Mus musculus inverted formin, FH2 and WH2 domain containing (Inf2), mRNA [NM_198411]	394.013	2896.55	3.65242	7.35141	NM_198411	NM_198411	NM_198411	Mm.250193	70435	ENSMUST00000222275	TC1581708	GO:0003779(actin binding)|GO:0005737(cytoplasm)|GO:0016043(cellular component organization)|GO:0017048(Rho GTPase binding)|GO:0030036(actin cytoskeleton organization)|GO:0032535(regulation of cellular component size)|GO:0048471(perinuclear region of cytoplasm)|GO:0090140(regulation of mitochondrial fission)	chr12:113853708-113853767	mm|12qF1
A_55_P2804417	Slfn5	Mus musculus schlafen 5 (Slfn5), mRNA [NM_183201]	579.23	3167.71	3.64439	5.46882	NM_183201	NM_183201	NM_183201	Mm.42147	327978	ENSMUST00000067443	TC1584337	GO:0000166(nucleotide binding)|GO:0005524(ATP binding)|GO:0005634(nucleus)|GO:0030154(cell differentiation)	chr11:82776358-82776417	mm|11qC
A_51_P374198	Cxcl16	Mus musculus chemokine (C-X-C motif) ligand 16 (Cxcl16), transcript variant 1, mRNA [NM_023158]	1059.68	5779.19	3.63848	5.4537	NM_023158	NM_023158	NM_023158	Mm.425692	66102	ENSMUST00000154475	TC1778924	GO:0005041(low-density lipoprotein particle receptor activity)|GO:0005044(scavenger receptor activity)|GO:0005125(cytokine activity)|GO:0005615(extracellular space)|GO:0006898(receptor-mediated endocytosis)|GO:0006935(chemotaxis)|GO:0008009(chemokine activity)|GO:0010818(T cell chemotaxis)|GO:0016020(membrane)|GO:0016021(integral component of membrane)|GO:0030307(positive regulation of cell growt…	chr11:70269540-70269481	mm|11qB3
A_52_P399934	Dusp2	Mus musculus dual specificity phosphatase 2 (Dusp2), mRNA [NM_010090]	3271.68	19052.8	3.63208	5.82355	NM_010090	NM_010090	NM_010090	Mm.4729	13537	ENSMUST00000028846	TC1582558	GO:0000188(inactivation of MAPK activity)|GO:0004721(phosphoprotein phosphatase activity)|GO:0004725(protein tyrosine phosphatase activity)|GO:0005515(protein binding)|GO:0005634(nucleus)|GO:0005737(cytoplasm)|GO:0006470(protein dephosphorylation)|GO:0008138(protein tyrosine/serine/threonine phosphatase activity)|GO:0016311(dephosphorylation)|GO:0016787(hydrolase activity)|GO:0016791(phosphatase …	chr2:127163930-127163989	mm|2qF1
A_55_P2806297	Rilpl2	Mus musculus Rab interacting lysosomal protein-like 2 (Rilpl2), mRNA [NM_030259]	1488.88	8093.6	3.63155	5.43605	NM_030259	NM_030259	NM_030259	Mm.425280	80291	ENSMUST00000031347	TC1581524	GO:0003382(epithelial cell morphogenesis)|GO:0005622(intracellular)|GO:0005623(cell)|GO:0005737(cytoplasm)|GO:0005813(centrosome)|GO:0005829(cytosol)|GO:0005856(cytoskeleton)|GO:0005929(cilium)|GO:0015031(protein transport)|GO:0016020(membrane)|GO:0031267(small GTPase binding)|GO:0036064(ciliary basal body)|GO:0042802(identical protein binding)|GO:0042995(cell projection)|GO:0046983(protein dimer…	chr5:124913423-124913364	mm|5qF
A_55_P2009988	Trib3	Mus musculus tribbles pseudokinase 3 (Trib3), mRNA [NM_175093]	145.376	1053.3	3.62595	7.24534	NM_175093	NM_175093	NM_175093	Mm.276018	228775	ENSMUST00000040312	TC1588662	GO:0000122(negative regulation of transcription by RNA polymerase II)|GO:0003714(transcription corepressor activity)|GO:0004672(protein kinase activity)|GO:0004860(protein kinase inhibitor activity)|GO:0005515(protein binding)|GO:0005524(ATP binding)|GO:0005622(intracellular)|GO:0005634(nucleus)|GO:0005730(nucleolus)|GO:0006468(protein phosphorylation)|GO:0006469(negative regulation of protein ki…	chr2:152163220-152163161	mm|2qG3
A_52_P110070	5730416F02Rik	Mus musculus RIKEN cDNA 5730416F02 gene (5730416F02Rik), non-coding RNA [NR_033596]	421.506	3052.98	3.62537	7.24304	NR_033596	NR_033596	NR_033596	Mm.482937	70550	ENSMUST00000120648	NP741065		chrX:106197241-106197300	mm|XqD
A_52_P479269	Sdc1	Mus musculus syndecan 1 (Sdc1), mRNA [NM_011519]	5.20922	156.046	3.62473	29.9558	NM_011519	NM_011519	NM_011519	Mm.2580	20969	ENSMUST00000020911	TC1573321	GO:0005515(protein binding)|GO:0005576(extracellular region)|GO:0006954(inflammatory response)|GO:0008022(protein C-terminus binding)|GO:0009897(external side of plasma membrane)|GO:0009986(cell surface)|GO:0016020(membrane)|GO:0016021(integral component of membrane)|GO:0032991(protein-containing complex)|GO:0042060(wound healing)|GO:0042802(identical protein binding)|GO:0048627(myoblast developm…	chr12:8799383-8799442	mm|12qA1.1
A_51_P381821	Fst	Mus musculus follistatin (Fst), transcript variant 2, mRNA [NM_008046]	4.11105	123.057	3.62392	29.9332	NM_008046	NM_008046	NM_008046	Mm.4913	14313	ENSMUST00000231252	TC1643878	GO:0000122(negative regulation of transcription by RNA polymerase II)|GO:0001501(skeletal system development)|GO:0002244(hematopoietic progenitor cell differentiation)|GO:0005576(extracellular region)|GO:0005615(extracellular space)|GO:0005634(nucleus)|GO:0005737(cytoplasm)|GO:0007276(gamete generation)|GO:0007389(pattern specification process)|GO:0008585(female gonad development)|GO:0030509(BMP …	chr13:115245364-115244692	mm|13qD2.2
A_51_P329928	Phlda3	Mus musculus pleckstrin homology like domain, family A, member 3 (Phlda3), mRNA [NM_013750]	79.4976	824.083	3.61757	10.3661	NM_013750	NM_013750	NM_013750	Mm.34346	27280	ENSMUST00000038945	TC1576711	GO:0005546(phosphatidylinositol-4,5-bisphosphate binding)|GO:0005547(phosphatidylinositol-3,4,5-trisphosphate binding)|GO:0005737(cytoplasm)|GO:0005886(plasma membrane)|GO:0006915(apoptotic process)|GO:0010314(phosphatidylinositol-5-phosphate binding)|GO:0016020(membrane)|GO:0032266(phosphatidylinositol-3-phosphate binding)|GO:0042771(intrinsic apoptotic signaling pathway in response to DNA damag…	chr1:137665642-137665701	mm|1qE4
A_55_P2257076			39.8766	411.891	3.6121	10.3291	AK139207		AK139207	Mm.151129					chr4:108295595-108295536	mm|4qC7
A_55_P2017174	Serpinb12	Mus musculus serine (or cysteine) peptidase inhibitor, clade B (ovalbumin), member 12 (Serpinb12), transcript variant 1, mRNA [NM_027971]	5.4865	162.111	3.60997	29.5471	NM_027971	NM_027971	NM_027971	Mm.321740	71869	ENSMUST00000126812	TC1594325	GO:0002244(hematopoietic progenitor cell differentiation)|GO:0004867(serine-type endopeptidase inhibitor activity)|GO:0005615(extracellular space)|GO:0005737(cytoplasm)|GO:0010466(negative regulation of peptidase activity)|GO:0010951(negative regulation of endopeptidase activity)|GO:0030414(peptidase inhibitor activity)	chr1:108846143-108846202	mm|1qE2.1
A_51_P387123	Oasl2	Mus musculus 2-5 oligoadenylate synthetase-like 2 (Oasl2), transcript variant 1, mRNA [NM_011854]	1427.64	7671.85	3.60696	5.3738	NM_011854	NM_011854	NM_011854	Mm.228363	23962	ENSMUST00000144064	NP409956	GO:0000166(nucleotide binding)|GO:0001730(2-5-oligoadenylate synthetase activity)|GO:0002376(immune system process)|GO:0003723(RNA binding)|GO:0003725(double-stranded RNA binding)|GO:0005524(ATP binding)|GO:0005634(nucleus)|GO:0005654(nucleoplasm)|GO:0005829(cytosol)|GO:0006164(purine nucleotide biosynthetic process)|GO:0006955(immune response)|GO:0009615(response to virus)|GO:0016740(transferase…	chr5:115362168-115362227	mm|5qF
A_55_P2487269	Mdfic	Mus musculus MyoD family inhibitor domain containing (Mdfic), mRNA [NM_175088]	1438.08	7668.43	3.59044	5.33242	NM_175088	NM_175088	NM_175088	Mm.1314	16543	ENSMUST00000101663	TC1578693	GO:0005515(protein binding)|GO:0005634(nucleus)|GO:0005730(nucleolus)|GO:0005737(cytoplasm)|GO:0007257(activation of JUN kinase activity)|GO:0008134(transcription factor binding)|GO:0030111(regulation of Wnt signaling pathway)|GO:0030332(cyclin binding)|GO:0030957(Tat protein binding)|GO:0042308(negative regulation of protein import into nucleus)|GO:0045892(negative regulation of transcription, D…	chr6:15752080-15752139	mm|6qA1
A_55_P2089223	Ak4	Mus musculus adenylate kinase 4 (Ak4), transcript variant 1, mRNA [NM_001177602]	34.0364	346.348	3.58921	10.1758	NM_001177602	NM_001177602	NM_001177602	Mm.42040	11639	ENSMUST00000106946	TC1677157	GO:0000166(nucleotide binding)|GO:0004017(adenylate kinase activity)|GO:0004550(nucleoside diphosphate kinase activity)|GO:0005524(ATP binding)|GO:0005525(GTP binding)|GO:0005739(mitochondrion)|GO:0005759(mitochondrial matrix)|GO:0006139(nucleobase-containing compound metabolic process)|GO:0006165(nucleoside diphosphate phosphorylation)|GO:0009142(nucleoside triphosphate biosynthetic process)|GO:…	chr4:101139464-101139523	mm|4qC6
A_51_P248484	Nipsnap3a	Mus musculus nipsnap homolog 3A (Nipsnap3a), mRNA [NM_028529]	11.0492	319.658	3.5873	28.9305	NM_028529	NM_028529	NM_028529	Mm.252738	73398	ENSMUST00000123780	TC1587862	GO:0003674(molecular_function)|GO:0005739(mitochondrion)|GO:0008150(biological_process)	chr4:53013261-53013320	mm|4qB2
A_66_P105132	Oas1g	Mus musculus 2-5 oligoadenylate synthetase 1G (Oas1g), transcript variant 1, mRNA [NM_011852]	44.6236	451.348	3.57997	10.1146	NM_011852	NM_011852	NM_011852	Mm.389688	23960	ENSMUST00000162096	NP713403	GO:0001730(2-5-oligoadenylate synthetase activity)|GO:0003725(double-stranded RNA binding)|GO:0005634(nucleus)|GO:0005654(nucleoplasm)|GO:0005737(cytoplasm)|GO:0005829(cytosol)|GO:0045071(negative regulation of viral genome replication)|GO:0051607(defense response to virus)|GO:0060700(regulation of ribonuclease activity)	chr5:121332059-121332000	mm|5qF
A_55_P2045916		histocompatibility 2, Q region locus 3 [Source:MGI Symbol;Acc:MGI:95932] [ENSMUST00000172583]	582.177	3076.89	3.57142	5.28515	ENSMUST00000172583					ENSMUST00000172583			chr17:35496700-35496759	mm|17qB1
A_52_P192462	Rims1	Mus musculus regulating synaptic membrane exocytosis 1 (Rims1), transcript variant 1, mRNA [NM_053270]	5.12942	145.833	3.56857	28.4307	NM_053270	NM_053270	NM_053270	Mm.60061	116837	ENSMUST00000164877	TC1584249	GO:0005515(protein binding)|GO:0005886(plasma membrane)|GO:0006836(neurotransmitter transport)|GO:0006886(intracellular protein transport)|GO:0006887(exocytosis)|GO:0007269(neurotransmitter secretion)|GO:0010628(positive regulation of gene expression)|GO:0010808(positive regulation of synaptic vesicle priming)|GO:0014069(postsynaptic density)|GO:0016020(membrane)|GO:0016081(synaptic vesicle docki…	chr1:22277683-22277624	mm|1qA4
A_52_P79639	Vat1	Mus musculus vesicle amine transport 1 (Vat1), mRNA [NM_012037]	361.044	2524.32	3.56106	6.99173	NM_012037	NM_012037	NM_012037	Mm.29210	26949	ENSMUST00000040430	TC1573243	GO:0005737(cytoplasm)|GO:0005739(mitochondrion)|GO:0005741(mitochondrial outer membrane)|GO:0008270(zinc ion binding)|GO:0010637(negative regulation of mitochondrial fusion)|GO:0016020(membrane)|GO:0016491(oxidoreductase activity)|GO:0055114(oxidation-reduction process)	chr11:101320487-101320428	mm|11qD
A_55_P2137049	Atp5g2	Mus musculus ATP synthase, H+ transporting, mitochondrial F0 complex, subunit C2 (subunit 9) (Atp5g2), mRNA [NM_026468]	214.075	1493.09	3.55659	6.9746	NM_026468	NM_026468	NM_026468	Mm.10314	67942	ENSMUST00000110512	TC1580778	GO:0000276(mitochondrial proton-transporting ATP synthase complex, coupling factor F(o))|GO:0005739(mitochondrion)|GO:0006811(ion transport)|GO:0008289(lipid binding)|GO:0015078(proton transmembrane transporter activity)|GO:0015986(ATP synthesis coupled proton transport)|GO:0015991(ATP hydrolysis coupled proton transport)|GO:0016020(membrane)|GO:0016021(integral component of membrane)|GO:0033177(…	chr17_random:213772-213713
A_52_P577386	Il18bp	Mus musculus interleukin 18 binding protein (Il18bp), transcript variant 1, mRNA [NM_010531]	94.6406	937.033	3.5473	9.90097	NM_010531	NM_010531	NM_010531	Mm.422756	16068	ENSMUST00000094134	TC1591087	GO:0005576(extracellular region)|GO:0005615(extracellular space)|GO:0042007(interleukin-18 binding)|GO:0042088(T-helper 1 type immune response)	chr7:109164632-109164573	mm|7qE3
A_55_P2647198	Sh3bgr	Mus musculus SH3-binding domain glutamic acid-rich protein (Sh3bgr), mRNA [NM_015825]	38.0055	374.993	3.54201	9.8668	NM_015825	NM_015825	NM_015825	Mm.28638	50795	ENSMUST00000145069	TC1665791	GO:0003674(molecular_function)|GO:0008150(biological_process)|GO:0017124(SH3 domain binding)	chr16:96450416-96450475	mm|16qC4
A_51_P256902	Abcg5	Mus musculus ATP binding cassette subfamily G member 5 (Abcg5), mRNA [NM_031884]	6.7421	186.427	3.53869	27.6512	NM_031884	NM_031884	NM_031884	Mm.289590	27409	ENSMUST00000066175	TC1584447	GO:0000166(nucleotide binding)|GO:0005515(protein binding)|GO:0005524(ATP binding)|GO:0005886(plasma membrane)|GO:0005887(integral component of plasma membrane)|GO:0006869(lipid transport)|GO:0007588(excretion)|GO:0010949(negative regulation of intestinal phytosterol absorption)|GO:0015238(drug transmembrane transporter activity)|GO:0016020(membrane)|GO:0016021(integral component of membrane)|GO:…	chr17:85057663-85057604	mm|17qE4
A_55_P2114953	Usp18	Mus musculus ubiquitin specific peptidase 18 (Usp18), mRNA [NM_011909]	404.182	2789.87	3.53767	6.9025	NM_011909	NM_011909	NM_011909	Mm.326911	24110	ENSMUST00000032198	TC1579171	GO:0004197(cysteine-type endopeptidase activity)|GO:0004843(thiol-dependent ubiquitin-specific protease activity)|GO:0005515(protein binding)|GO:0005634(nucleus)|GO:0005829(cytosol)|GO:0006508(proteolysis)|GO:0006511(ubiquitin-dependent protein catabolic process)|GO:0008233(peptidase activity)|GO:0008234(cysteine-type peptidase activity)|GO:0009617(response to bacterium)|GO:0016579(protein deubiq…	chr6:121220874-121220933	mm|6qF1
A_52_P134195	Ceacam10	Mus musculus carcinoembryonic antigen-related cell adhesion molecule 10 (Ceacam10), mRNA [NM_007675]	41.5316	407.2	3.53232	9.8046	NM_007675	NM_007675	NM_007675	Mm.30300	26366	ENSMUST00000206847	TC1578951	GO:0003674(molecular_function)|GO:0005576(extracellular region)|GO:0030317(flagellated sperm motility)	chr7:25566203-25569495	mm|7qA3
A_52_P571996	Rbm4b	RNA binding motif protein 4B [Source:MGI Symbol;Acc:MGI:1913954] [ENSMUST00000182065]	7.51696	206.35	3.53089	27.4512	ENSMUST00000182065	XM_006531827	XM_006531827	Mm.396734	66704	ENSMUST00000182065	TC1635911	GO:0000381(regulation of alternative mRNA splicing, via spliceosome)|GO:0003676(nucleic acid binding)|GO:0003723(RNA binding)|GO:0005634(nucleus)|GO:0005654(nucleoplasm)|GO:0005829(cytosol)|GO:0006397(mRNA processing)|GO:0006417(regulation of translation)|GO:0007623(circadian rhythm)|GO:0008270(zinc ion binding)|GO:0008380(RNA splicing)|GO:0010628(positive regulation of gene expression)|GO:003292…	chr19:4761211-4761270	mm|19qA
A_52_P281702	Igfbp5	Mus musculus insulin-like growth factor binding protein 5 (Igfbp5), mRNA [NM_010518]	43.7252	427.611	3.5284	9.77951	NM_010518	NM_010518	NM_010518	Mm.405761	16011	ENSMUST00000137339	TC1775876	GO:0001558(regulation of cell growth)|GO:0001649(osteoblast differentiation)|GO:0001968(fibronectin binding)|GO:0005520(insulin-like growth factor binding)|GO:0005576(extracellular region)|GO:0005615(extracellular space)|GO:0006006(glucose metabolic process)|GO:0007565(female pregnancy)|GO:0010906(regulation of glucose metabolic process)|GO:0014912(negative regulation of smooth muscle cell migrat…	chr1:72904888-72904829	mm|1qC3
A_55_P2135064	H2-M2	Mus musculus histocompatibility 2, M region locus 2 (H2-M2), mRNA [NM_001347387]	52.4314	512.414	3.52739	9.77303	NM_001347387	NM_001347387	NM_001347387	Mm.329041	14990	ENSMUST00000171139	NP1221758	GO:0001916(positive regulation of T cell mediated cytotoxicity)|GO:0002476(antigen processing and presentation of endogenous peptide antigen via MHC class Ib)|GO:0005102(signaling receptor binding)|GO:0005886(plasma membrane)|GO:0006955(immune response)|GO:0009986(cell surface)|GO:0042605(peptide antigen binding)	chr17:37618101-37618042	mm|17qB1
A_52_P266132	Fgl2	Mus musculus fibrinogen-like protein 2 (Fgl2), mRNA [NM_008013]	237.065	1624.06	3.52395	6.85072	NM_008013	NM_008013	NM_008013	Mm.292100	14190	ENSMUST00000035799	TC1578980	GO:0005576(extracellular region)|GO:0008233(peptidase activity)|GO:0019835(cytolysis)	chr5:20883482-20883541	mm|5qA3
A_66_P121368	Rab7b	Mus musculus RAB7B, member RAS oncogene family (Rab7b), transcript variant 1, mRNA [NM_145509]	54.7101	532.894	3.52226	9.74033	NM_145509	NM_145509	NM_145509	Mm.44508	226421	ENSMUST00000064679	TC1738824	GO:0000166(nucleotide binding)|GO:0003924(GTPase activity)|GO:0005525(GTP binding)|GO:0005764(lysosome)|GO:0005768(endosome)|GO:0005770(late endosome)|GO:0005774(vacuolar membrane)|GO:0005794(Golgi apparatus)|GO:0005802(trans-Golgi network)|GO:0006886(intracellular protein transport)|GO:0008333(endosome to lysosome transport)|GO:0015031(protein transport)|GO:0016020(membrane)|GO:0031410(cytoplasm…	chr1:133611664-133611723	mm|1qE4
A_51_P293015	Il25	Mus musculus interleukin 25 (Il25), mRNA [NM_080729]	6.06715	164.852	3.51987	27.1712	NM_080729	NM_080729	NM_080729	Mm.90154	140806	ENSMUST00000037863	TC1695342	GO:0002437(inflammatory response to antigenic stimulus)|GO:0005125(cytokine activity)|GO:0006954(inflammatory response)|GO:0009620(response to fungus)|GO:0009624(response to nematode)|GO:0030222(eosinophil differentiation)|GO:0030380(interleukin-17E receptor binding)|GO:0032616(interleukin-13 production)|GO:0032634(interleukin-5 production)|GO:0045944(positive regulation of transcription by RNA p…	chr14:55554319-55554378	mm|14qC3
A_55_P2171746		predicted gene 4940 [Source:MGI Symbol;Acc:MGI:3644793] [ENSMUST00000228091]	660.527	3396.01	3.51251	5.14135	ENSMUST00000228091					ENSMUST00000228091			chr15:13382670-13382729	mm|15qA1
A_51_P127681	Clic4	Mus musculus chloride intracellular channel 4 (mitochondrial) (Clic4), mRNA [NM_013885]	1561.49	8009.7	3.50758	5.12951	NM_013885	NM_013885	NM_013885	Mm.257765	29876	ENSMUST00000037099	TC1637083	GO:0001525(angiogenesis)|GO:0001886(endothelial cell morphogenesis)|GO:0005244(voltage-gated ion channel activity)|GO:0005254(chloride channel activity)|GO:0005515(protein binding)|GO:0005622(intracellular)|GO:0005634(nucleus)|GO:0005737(cytoplasm)|GO:0005739(mitochondrion)|GO:0005813(centrosome)|GO:0005829(cytosol)|GO:0005886(plasma membrane)|GO:0005902(microvillus)|GO:0005911(cell-cell junction…	chr4:134770475-134770416	mm|4qD3
A_51_P359570	Ifit3	Mus musculus interferon-induced protein with tetratricopeptide repeats 3 (Ifit3), mRNA [NM_010501]	932.576	4781.92	3.5068	5.12765	NM_010501	NM_010501	NM_010501	Mm.426079	15959	ENSMUST00000102825	TC1580177	GO:0002376(immune system process)|GO:0003723(RNA binding)|GO:0005515(protein binding)|GO:0005737(cytoplasm)|GO:0005739(mitochondrion)|GO:0005829(cytosol)|GO:0009617(response to bacterium)|GO:0035457(cellular response to interferon-alpha)|GO:0035458(cellular response to interferon-beta)|GO:0035634(response to stilbenoid)|GO:0042802(identical protein binding)|GO:0045087(innate immune response)|GO:0…	chr19:34663105-34663164	mm|19qC1
A_66_P127104	Tnfsf8	tumor necrosis factor (ligand) superfamily, member 8 [Source:MGI Symbol;Acc:MGI:88328] [ENSMUST00000030047]	202.507	1370.26	3.50141	6.76644	ENSMUST00000030047				21949	ENSMUST00000030047		GO:0005125(cytokine activity)|GO:0005164(tumor necrosis factor receptor binding)|GO:0005615(extracellular space)|GO:0006955(immune response)|GO:0016020(membrane)|GO:0016021(integral component of membrane)|GO:0043374(CD8-positive, alpha-beta T cell differentiation)|GO:0045944(positive regulation of transcription by RNA polymerase II)|GO:0050830(defense response to Gram-positive bacterium)	chr4:63492469-63492410	mm|4qC1
A_51_P464703	Ccl8	Mus musculus chemokine (C-C motif) ligand 8 (Ccl8), mRNA [NM_021443]	1632.45	8336.17	3.49799	5.10653	NM_021443	NM_021443	NM_021443	Mm.42029	20307	ENSMUST00000009329	TC1585709	GO:0002548(monocyte chemotaxis)|GO:0005125(cytokine activity)|GO:0005576(extracellular region)|GO:0005615(extracellular space)|GO:0006935(chemotaxis)|GO:0006954(inflammatory response)|GO:0006955(immune response)|GO:0007186(G protein-coupled receptor signaling pathway)|GO:0008009(chemokine activity)|GO:0008201(heparin binding)|GO:0030593(neutrophil chemotaxis)|GO:0043547(positive regulation of GTP…	chr11:81930108-81930167	mm|11qC
A_51_P483877	Crygd	Mus musculus crystallin, gamma D (Crygd), mRNA [NM_007776]	5.65883	147.824	3.47758	26.1228	NM_007776	NM_007776	NM_007776	Mm.425031	12967	ENSMUST00000045028	TC1773476	GO:0001654(eye development)|GO:0002088(lens development in camera-type eye)|GO:0005212(structural constituent of eye lens)|GO:0005634(nucleus)|GO:0005737(cytoplasm)|GO:0007601(visual perception)|GO:0034614(cellular response to reactive oxygen species)|GO:0070306(lens fiber cell differentiation)	chr1:65108661-65108602	mm|1qC2
A_51_P462192	Olr1	Mus musculus oxidized low density lipoprotein (lectin-like) receptor 1 (Olr1), transcript variant 1, mRNA [NM_138648]	32.1257	302.859	3.47226	9.42732	NM_138648	NM_138648	NM_138648	Mm.293626	108078	ENSMUST00000032265	TC1678207	GO:0002376(immune system process)|GO:0005041(low-density lipoprotein particle receptor activity)|GO:0005576(extracellular region)|GO:0005654(nucleoplasm)|GO:0005886(plasma membrane)|GO:0006954(inflammatory response)|GO:0007155(cell adhesion)|GO:0007159(leukocyte cell-cell adhesion)|GO:0008219(cell death)|GO:0010629(negative regulation of gene expression)|GO:0016020(membrane)|GO:0016021(integral c…	chr6:129435375-129435316	mm|6qF3
A_51_P472867	Oas3	Mus musculus 2-5 oligoadenylate synthetase 3 (Oas3), mRNA [NM_145226]	32.9156	308.567	3.46366	9.37449	NM_145226	NM_145226	NM_145226	Mm.204887	246727	ENSMUST00000044833	TC1585688	GO:0000166(nucleotide binding)|GO:0001730(2-5-oligoadenylate synthetase activity)|GO:0002376(immune system process)|GO:0003723(RNA binding)|GO:0003725(double-stranded RNA binding)|GO:0005524(ATP binding)|GO:0005634(nucleus)|GO:0005654(nucleoplasm)|GO:0005737(cytoplasm)|GO:0005829(cytosol)|GO:0005886(plasma membrane)|GO:0006955(immune response)|GO:0009615(response to virus)|GO:0016740(transferase …	chr5:121203657-121203598	mm|5qF
A_52_P326187		predicted gene, 18752 [Source:MGI Symbol;Acc:MGI:5010937] [ENSMUST00000192876]	64.1985	600.996	3.46154	9.36152	ENSMUST00000192876	XM_006497078	XM_006497078	Mm.330566		ENSMUST00000192876	TC1695182		chr1:175634108-175634167	mm|1qH3
A_55_P2345853	Xylt1	xylosyltransferase 1 [Source:MGI Symbol;Acc:MGI:2451073] [ENSMUST00000032892]	371.795	2461.08	3.46141	6.61946	ENSMUST00000032892		AK028406	Mm.68610	233781	ENSMUST00000032892		GO:0000137(Golgi cis cisterna)|GO:0000139(Golgi membrane)|GO:0005615(extracellular space)|GO:0005794(Golgi apparatus)|GO:0006024(glycosaminoglycan biosynthetic process)|GO:0008375(acetylglucosaminyltransferase activity)|GO:0015012(heparan sulfate proteoglycan biosynthetic process)|GO:0016020(membrane)|GO:0016021(integral component of membrane)|GO:0016740(transferase activity)|GO:0016757(transfera…	chr7:124817001-124817060	mm|7qF2
A_52_P206613	Adss	Mus musculus adenylosuccinate synthetase, non muscle (Adss), mRNA [NM_007422]	101.502	940.494	3.44581	9.2658	NM_007422	NM_007422	NM_007422	Mm.338021	11566	ENSMUST00000159184	TC1574042	GO:0000166(nucleotide binding)|GO:0004019(adenylosuccinate synthase activity)|GO:0005525(GTP binding)|GO:0005737(cytoplasm)|GO:0005829(cytosol)|GO:0005886(plasma membrane)|GO:0006164(purine nucleotide biosynthetic process)|GO:0006167(AMP biosynthetic process)|GO:0006531(aspartate metabolic process)|GO:0016874(ligase activity)|GO:0044208(de novo AMP biosynthetic process)|GO:0046040(IMP metabolic p…	chr1:179693994-179693935	mm|1qH4
A_55_P2136289	Ripk4	Mus musculus receptor-interacting serine-threonine kinase 4 (Ripk4), mRNA [NM_023663]	5.26728	133.583	3.44577	25.361	NM_023663	NM_023663	NM_023663	Mm.35290	72388	ENSMUST00000019386	TC1578135	GO:0000166(nucleotide binding)|GO:0002009(morphogenesis of an epithelium)|GO:0004672(protein kinase activity)|GO:0004674(protein serine/threonine kinase activity)|GO:0005515(protein binding)|GO:0005524(ATP binding)|GO:0005737(cytoplasm)|GO:0006468(protein phosphorylation)|GO:0016020(membrane)|GO:0016301(kinase activity)|GO:0016310(phosphorylation)|GO:0016740(transferase activity)|GO:0051092(posit…	chr16:97963599-97963540	mm|16qC4
A_65_P06766	Mid1	TRI18_MOUSE (O70583) Midline-1 (Tripartite motif protein 18) (Midin) , partial (92%) [TC1585121]	60.5147	559.991	3.44382	9.25381	BC053704		BC053704	Mm.34441	17318		TC1585121	GO:0005515(protein binding)|GO:0005622(intracellular)|GO:0005737(cytoplasm)|GO:0005856(cytoskeleton)|GO:0005874(microtubule)|GO:0005881(cytoplasmic microtubule)|GO:0007026(negative regulation of microtubule depolymerization)|GO:0008017(microtubule binding)|GO:0008270(zinc ion binding)|GO:0015630(microtubule cytoskeleton)|GO:0016740(transferase activity)|GO:0031625(ubiquitin protein ligase binding…	chrX:166428305-166428364	mm|XqF5
A_55_P2736395	Ccrl2	Mus musculus chemokine (C-C motif) receptor-like 2 (Ccrl2), transcript variant 1, mRNA [NM_017466]	6374.03	33869.9	3.4437	5.31374	NM_017466	NM_017466	NM_017466	Mm.7336	54199	ENSMUST00000199839	NP280221	GO:0004930(G protein-coupled receptor activity)|GO:0004950(chemokine receptor activity)|GO:0005737(cytoplasm)|GO:0005886(plasma membrane)|GO:0005887(integral component of plasma membrane)|GO:0006935(chemotaxis)|GO:0006954(inflammatory response)|GO:0006955(immune response)|GO:0007165(signal transduction)|GO:0007186(G protein-coupled receptor signaling pathway)|GO:0007204(positive regulation of cyt…	chr9:110957898-110957839	mm|9qF3
A_55_P2010038	Tnfsf9	Mus musculus tumor necrosis factor (ligand) superfamily, member 9 (Tnfsf9), mRNA [NM_009404]	859.493	4257.18	3.43284	4.95313	NM_009404	NM_009404	NM_009404	Mm.41171	21950	ENSMUST00000039490	TC1621244	GO:0005102(signaling receptor binding)|GO:0005125(cytokine activity)|GO:0005164(tumor necrosis factor receptor binding)|GO:0005615(extracellular space)|GO:0005886(plasma membrane)|GO:0006955(immune response)|GO:0016020(membrane)|GO:0016021(integral component of membrane)|GO:0032729(positive regulation of interferon-gamma production)|GO:0032735(positive regulation of interleukin-12 production)|GO:…	chr17:57247062-57247121	mm|17qD
A_51_P349413	Arl5c	ADP-ribosylation factor-like 5C [Source:MGI Symbol;Acc:MGI:3028577] [ENSMUST00000107563]	155.604	1013.46	3.43191	6.51308	ENSMUST00000107563		AK032519	Mm.277896	217151	ENSMUST00000107563	TC1634411	GO:0000166(nucleotide binding)|GO:0005525(GTP binding)|GO:0005622(intracellular)|GO:0005737(cytoplasm)|GO:0005802(trans-Golgi network)|GO:0006886(intracellular protein transport)|GO:0016192(vesicle-mediated transport)|GO:1903292(protein localization to Golgi membrane)	chr11:97855579-97855520	mm|11qD
A_66_P107858	AW121686		7.06092	176.737	3.43166	25.0303	AK140580		AK140580	Mm.444119	106026			GO:0003674(molecular_function)|GO:0005575(cellular_component)|GO:0008150(biological_process)	chr15:82818413-82818472	mm|15qE1
A_51_P457989	Rragd	Mus musculus Ras-related GTP binding D (Rragd), mRNA [NM_027491]	77.2701	703.992	3.41998	9.11079	NM_027491	NM_027491	NM_027491	Mm.300814	52187	ENSMUST00000136792	TC1647281	GO:0000166(nucleotide binding)|GO:0003924(GTPase activity)|GO:0005525(GTP binding)|GO:0005634(nucleus)|GO:0005654(nucleoplasm)|GO:0005737(cytoplasm)|GO:0005764(lysosome)|GO:0005813(centrosome)|GO:0009267(cellular response to starvation)|GO:0010506(regulation of autophagy)|GO:0019003(GDP binding)|GO:0032008(positive regulation of TOR signaling)|GO:0034448(EGO complex)|GO:0046982(protein heterodime…	chr4:33099952-33100011	mm|4qA5
A_51_P320668	Actr3b	Mus musculus ARP3 actin-related protein 3B (Actr3b), transcript variant 1, mRNA [NM_001004365]	14.3686	355.469	3.41909	24.7392	NM_001004365	NM_001004365	NM_001004365	Mm.150319	242894	ENSMUST00000128727		GO:0000166(nucleotide binding)|GO:0003674(molecular_function)|GO:0003779(actin binding)|GO:0005524(ATP binding)|GO:0005737(cytoplasm)|GO:0005856(cytoskeleton)|GO:0005885(Arp2/3 protein complex)|GO:0007015(actin filament organization)|GO:0008150(biological_process)|GO:0034314(Arp2/3 complex-mediated actin nucleation)|GO:0042995(cell projection)	chr5:25356185-25356244	mm|5qA3
A_55_P2035400	Ripk4	Mus musculus receptor-interacting serine-threonine kinase 4 (Ripk4), mRNA [NM_023663]	4.5328	112.103	3.41876	24.7316	NM_023663	NM_023663	NM_023663	Mm.35290	72388	ENSMUST00000019386	TC1578135	GO:0000166(nucleotide binding)|GO:0002009(morphogenesis of an epithelium)|GO:0004672(protein kinase activity)|GO:0004674(protein serine/threonine kinase activity)|GO:0005515(protein binding)|GO:0005524(ATP binding)|GO:0005737(cytoplasm)|GO:0006468(protein phosphorylation)|GO:0016020(membrane)|GO:0016301(kinase activity)|GO:0016310(phosphorylation)|GO:0016740(transferase activity)|GO:0051092(posit…	chr16:97963608-97963549	mm|16qC4
A_55_P2743309	Fn1	Mus musculus fibronectin 1 (Fn1), transcript variant 7, mRNA [NM_001276413]	8.67072	214.322	3.41817	24.7179	NM_001276413	NM_001276413	NM_001276413	Mm.193099	14268	ENSMUST00000186736	TC1596680	GO:0001525(angiogenesis)|GO:0001775(cell activation)|GO:0001932(regulation of protein phosphorylation)|GO:0002020(protease binding)|GO:0005102(signaling receptor binding)|GO:0005178(integrin binding)|GO:0005201(extracellular matrix structural constituent)|GO:0005515(protein binding)|GO:0005576(extracellular region)|GO:0005577(fibrinogen complex)|GO:0005604(basement membrane)|GO:0005615(extracellu…	chr1:71695800-71694694	mm|1qC3
A_55_P2034033	Il12rb1	Mus musculus interleukin 12 receptor, beta 1 (Il12rb1), mRNA [NM_008353]	7.26733	179.396	3.41675	24.6853	NM_008353	NM_008353	NM_008353	Mm.731	16161	ENSMUST00000000808	NP854185	GO:0002230(positive regulation of defense response to virus by host)|GO:0002827(positive regulation of T-helper 1 type immune response)|GO:0004896(cytokine receptor activity)|GO:0005143(interleukin-12 receptor binding)|GO:0005515(protein binding)|GO:0005886(plasma membrane)|GO:0009897(external side of plasma membrane)|GO:0016020(membrane)|GO:0016021(integral component of membrane)|GO:0016517(inte…	chr8:73345261-73345320	mm|8qB3.3
A_55_P1954221	Emp1	Mus musculus epithelial membrane protein 1 (Emp1), transcript variant 3, mRNA [NM_001288628]	215.55	1389.37	3.41297	6.44571	NM_001288628	NM_001288628	NM_001288628	Mm.182785	13730	ENSMUST00000205156	TC1682741	GO:0005886(plasma membrane)|GO:0008219(cell death)|GO:0016020(membrane)|GO:0016021(integral component of membrane)|GO:0016049(cell growth)|GO:0032060(bleb assembly)	chr6:135333061-135333120	mm|6qG1
A_55_P1995497	Atad3a	Mus musculus ATPase family, AAA domain containing 3A (Atad3a), mRNA [NM_179203]	217.293	1397.61	3.40908	6.43194	NM_179203	NM_179203	NM_179203	Mm.241152	108888	ENSMUST00000176839	TC1622190	GO:0000166(nucleotide binding)|GO:0001558(regulation of cell growth)|GO:0005524(ATP binding)|GO:0005739(mitochondrion)|GO:0005743(mitochondrial inner membrane)|GO:0007005(mitochondrion organization)|GO:0008270(zinc ion binding)|GO:0016020(membrane)|GO:0016021(integral component of membrane)|GO:0042645(mitochondrial nucleoid)|GO:0043066(negative regulation of apoptotic process)	chr4:155121483-155121424	mm|4qE2
A_55_P1961260	Vps53	Mus musculus VPS53 GARP complex subunit (Vps53), transcript variant 1, mRNA [NM_026664]	62.0124	560.864	3.40878	9.04438	NM_026664	NM_026664	NM_026664	Mm.46397	68299	ENSMUST00000056601	TC1574333	GO:0000938(GARP complex)|GO:0005768(endosome)|GO:0005794(Golgi apparatus)|GO:0005802(trans-Golgi network)|GO:0005829(cytosol)|GO:0007041(lysosomal transport)|GO:0015031(protein transport)|GO:0016020(membrane)|GO:0032456(endocytic recycling)|GO:0042147(retrograde transport, endosome to Golgi)|GO:0048471(perinuclear region of cytoplasm)|GO:0055037(recycling endosome)|GO:1990745(EARP complex)	chr11:75859797-75859738	mm|11qB5
A_55_P1998943	Oas1a	Mus musculus 2-5 oligoadenylate synthetase 1A (Oas1a), mRNA [NM_145211]	4237.69	22136.2	3.40854	5.22365	NM_145211	NM_145211	NM_145211	Mm.14301	246730	ENSMUST00000162096	NP713403	GO:0001730(2-5-oligoadenylate synthetase activity)|GO:0003725(double-stranded RNA binding)|GO:0005515(protein binding)|GO:0005634(nucleus)|GO:0005654(nucleoplasm)|GO:0005737(cytoplasm)|GO:0005829(cytosol)|GO:0006164(purine nucleotide biosynthetic process)|GO:0009615(response to virus)|GO:0045071(negative regulation of viral genome replication)|GO:0048525(negative regulation of viral process)|GO:0…	chr5:121346794-121346735	mm|5qF
A_55_P2156425	Upk1a	Mus musculus uroplakin 1A (Upk1a), mRNA [NM_026815]	67.1398	605.881	3.40536	9.02417	NM_026815	NM_026815	NM_026815	Mm.25471	109637	ENSMUST00000006476	TC1586520	GO:0005515(protein binding)|GO:0005887(integral component of plasma membrane)|GO:0007166(cell surface receptor signaling pathway)|GO:0009986(cell surface)|GO:0016020(membrane)|GO:0016021(integral component of membrane)|GO:0016324(apical plasma membrane)|GO:0030855(epithelial cell differentiation)|GO:0120001(apical plasma membrane urothelial plaque)	chr7:31388170-31388111	mm|7qB1
A_51_P225224	Htra1	Mus musculus HtrA serine peptidase 1 (Htra1), mRNA [NM_019564]	206.522	1322.53	3.4011	6.40383	NM_019564	NM_019564	NM_019564	Mm.30156	56213	ENSMUST00000006367	TC1575172	GO:0001558(regulation of cell growth)|GO:0001890(placenta development)|GO:0004252(serine-type endopeptidase activity)|GO:0005515(protein binding)|GO:0005520(insulin-like growth factor binding)|GO:0005576(extracellular region)|GO:0005615(extracellular space)|GO:0005737(cytoplasm)|GO:0005886(plasma membrane)|GO:0006508(proteolysis)|GO:0008233(peptidase activity)|GO:0008236(serine-type peptidase act…	chr7:138129081-138129140	mm|7qF3
A_55_P2730138	Smarca1	Mus musculus SWI/SNF related, matrix associated, actin dependent regulator of chromatin, subfamily a, member 1 (Smarca1), transcript variant 2, mRNA [NM_001290708]	4.31993	104.909	3.39917	24.2849	NM_001290708	NM_001290708	NM_001290708	Mm.229151	93761	ENSMUST00000141084	NP724359	GO:0000166(nucleotide binding)|GO:0000790(nuclear chromatin)|GO:0003676(nucleic acid binding)|GO:0003677(DNA binding)|GO:0004386(helicase activity)|GO:0005524(ATP binding)|GO:0005634(nucleus)|GO:0005654(nucleoplasm)|GO:0006325(chromatin organization)|GO:0006338(chromatin remodeling)|GO:0006355(regulation of transcription, DNA-templated)|GO:0007420(brain development)|GO:0008094(DNA-dependent ATPas…	chrX:45237275-45237216	mm|XqA4
A_55_P2082733	Cybb	Mus musculus cytochrome b-245, beta polypeptide (Cybb), mRNA [NM_007807]	234.616	1500.55	3.3988	6.39575	NM_007807	NM_007807	NM_007807	Mm.200362	13058	ENSMUST00000015484	TC1599555	GO:0005244(voltage-gated ion channel activity)|GO:0005515(protein binding)|GO:0005622(intracellular)|GO:0005635(nuclear envelope)|GO:0005737(cytoplasm)|GO:0005739(mitochondrion)|GO:0005783(endoplasmic reticulum)|GO:0005791(rough endoplasmic reticulum)|GO:0005794(Golgi apparatus)|GO:0005886(plasma membrane)|GO:0005887(integral component of plasma membrane)|GO:0006801(superoxide metabolic process)|…	chrX:9013275-9013216	mm|XqA1.1
A_55_P2056186	Siva1	Mus musculus SIVA1, apoptosis-inducing factor (Siva1), transcript variant 1, mRNA [NM_013929]	406.589	2596.07	3.39574	6.385	NM_013929	NM_013929	NM_013929	Mm.289812	30954	ENSMUST00000021728	NP355367	GO:0001618(virus receptor activity)|GO:0005164(tumor necrosis factor receptor binding)|GO:0005175(CD27 receptor binding)|GO:0005634(nucleus)|GO:0005654(nucleoplasm)|GO:0005737(cytoplasm)|GO:0005739(mitochondrion)|GO:0006915(apoptotic process)|GO:0006924(activation-induced cell death of T cells)|GO:0008270(zinc ion binding)|GO:0032088(negative regulation of NF-kappaB transcription factor activity)…	chr12:113887275-113887334	mm|12qF1
A_55_P2735910	Smco4	Mus musculus single-pass membrane protein with coiled-coil domains 4 (Smco4), transcript variant 1, mRNA [NM_001359604]	284.924	1819.23	3.39573	6.38498	NM_001359604	NM_001359604	NM_001359604	Mm.86572	170748	ENSMUST00000215907	TC1584111	GO:0003674(molecular_function)|GO:0005575(cellular_component)|GO:0008150(biological_process)|GO:0016020(membrane)|GO:0016021(integral component of membrane)	chr9:15349301-15349360	mm|9qA2
A_52_P498743		predicted gene 11573 [Source:MGI Symbol;Acc:MGI:3649590] [ENSMUST00000119956]	298.008	1898.33	3.39147	6.37006	ENSMUST00000119956					ENSMUST00000119956			chr11:96958423-96958482	mm|11qD
A_51_P193743	Nlrc3	Mus musculus NLR family, CARD domain containing 3 (Nlrc3), transcript variant 1, mRNA [NM_001081280]	10.7371	258.78	3.39102	24.1015	NM_001081280	NM_001081280	NM_001081280	Mm.215994	268857	ENSMUST00000177551	TC1686165	GO:0000166(nucleotide binding)|GO:0005515(protein binding)|GO:0005524(ATP binding)|GO:0005737(cytoplasm)|GO:0005815(microtubule organizing center)|GO:0005829(cytosol)|GO:0007249(I-kappaB kinase/NF-kappaB signaling)|GO:0014067(negative regulation of phosphatidylinositol 3-kinase signaling)|GO:0031396(regulation of protein ubiquitination)|GO:0032088(negative regulation of NF-kappaB transcription fa…	chr16:3946093-3946034	mm|16qA1
A_52_P585124	Cxcr4	Mus musculus chemokine (C-X-C motif) receptor 4 (Cxcr4), transcript variant 1, mRNA [NM_009911]	260.786	1657.75	3.38766	6.35675	NM_009911	NM_009911	NM_009911	Mm.1401	12767	ENSMUST00000052172	TC1598687	GO:0001569(branching involved in blood vessel morphogenesis)|GO:0001667(ameboidal-type cell migration)|GO:0001764(neuron migration)|GO:0001934(positive regulation of protein phosphorylation)|GO:0002064(epithelial cell development)|GO:0003281(ventricular septum development)|GO:0003779(actin binding)|GO:0004930(G protein-coupled receptor activity)|GO:0004950(chemokine receptor activity)|GO:0005515(…	chr1:130485138-130485079	mm|1qE4
A_52_P274749		predicted gene 8902 [Source:MGI Symbol;Acc:MGI:3646241] [ENSMUST00000174341]	5.13351	122.838	3.38329	23.9287	ENSMUST00000174341					ENSMUST00000174341			chr7:27032449-27032508	mm|7qA3
A_66_P138911	Cfb	Mus musculus complement factor B (Cfb), transcript variant 2, mRNA [NM_001142706]	11.8708	284.009	3.38313	23.9251	NM_001142706	NM_001142706	NM_001142706	Mm.653	14962	ENSMUST00000133127	TC1572662	GO:0002376(immune system process)|GO:0004252(serine-type endopeptidase activity)|GO:0005576(extracellular region)|GO:0005615(extracellular space)|GO:0006508(proteolysis)|GO:0006956(complement activation)|GO:0006957(complement activation, alternative pathway)|GO:0008233(peptidase activity)|GO:0008236(serine-type peptidase activity)|GO:0008283(cell proliferation)|GO:0016787(hydrolase activity)|GO:0…	chr17:34994676-34994617	mm|17qB1
A_51_P398723	Flt1	Mus musculus FMS-like tyrosine kinase 1 (Flt1), transcript variant 1, mRNA [NM_010228]	2397.72	12368.4	3.38269	5.15839	NM_010228	NM_010228	NM_010228	Mm.389712	14254	ENSMUST00000031653		GO:0000166(nucleotide binding)|GO:0001525(angiogenesis)|GO:0001569(branching involved in blood vessel morphogenesis)|GO:0001666(response to hypoxia)|GO:0002040(sprouting angiogenesis)|GO:0002548(monocyte chemotaxis)|GO:0004672(protein kinase activity)|GO:0004713(protein tyrosine kinase activity)|GO:0004714(transmembrane receptor protein tyrosine kinase activity)|GO:0004888(transmembrane signaling…	chr5:148373850-148373791	mm|5qG3
A_52_P181925	Epor	Mus musculus erythropoietin receptor (Epor), mRNA [NM_010149]	7.66913	181.897	3.37379	23.7181	NM_010149	NM_010149	NM_010149	Mm.2653	13857	ENSMUST00000155077	NP1220164	GO:0003007(heart morphogenesis)|GO:0004888(transmembrane signaling receptor activity)|GO:0004896(cytokine receptor activity)|GO:0004900(erythropoietin receptor activity)|GO:0005515(protein binding)|GO:0005576(extracellular region)|GO:0005737(cytoplasm)|GO:0005886(plasma membrane)|GO:0007165(signal transduction)|GO:0007204(positive regulation of cytosolic calcium ion concentration)|GO:0007420(brai…	chr1:88007171-88007112	mm|1qC5
A_55_P2914546	Alcam	Mus musculus activated leukocyte cell adhesion molecule (Alcam), transcript variant 1, mRNA [NM_009655]	674.552	3244.74	3.37031	4.81022	NM_009655	NM_009655	NM_009655	Mm.288282	11658	ENSMUST00000023312		GO:0001772(immunological synapse)|GO:0002250(adaptive immune response)|GO:0002376(immune system process)|GO:0005515(protein binding)|GO:0005886(plasma membrane)|GO:0007155(cell adhesion)|GO:0007157(heterophilic cell-cell adhesion via plasma membrane cell adhesion molecules)|GO:0007411(axon guidance)|GO:0008045(motor neuron axon guidance)|GO:0009897(external side of plasma membrane)|GO:0016020(mem…	chr16:52249329-52249270	mm|16qB5
A_52_P124352	Ifrd1	interferon-related developmental regulator 1 [Source:MGI Symbol;Acc:MGI:1316717] [ENSMUST00000001672]	66.4635	584.996	3.36716	8.80176	ENSMUST00000001672		AK078888	Mm.168	15982	ENSMUST00000001672	TC1604801	GO:0005634(nucleus)|GO:0005737(cytoplasm)|GO:0007275(multicellular organism development)|GO:0014706(striated muscle tissue development)|GO:0030154(cell differentiation)|GO:0030517(negative regulation of axon extension)|GO:0042692(muscle cell differentiation)|GO:0043403(skeletal muscle tissue regeneration)|GO:0045944(positive regulation of transcription by RNA polymerase II)|GO:0048671(negative re…	chr12:40928283-40928224	mm|12qB1
A_51_P364485	Tnfaip2	Mus musculus tumor necrosis factor, alpha-induced protein 2 (Tnfaip2), mRNA [NM_009396]	760.937	3652	3.36547	4.79934	NM_009396	NM_009396	NM_009396	Mm.255332	21928	ENSMUST00000102745	TC1769334	GO:0000145(exocyst)|GO:0000149(SNARE binding)|GO:0001525(angiogenesis)|GO:0006887(exocytosis)|GO:0007275(multicellular organism development)|GO:0030154(cell differentiation)|GO:0051601(exocyst localization)	chr12:112692959-112693018	mm|12qF1
A_52_P599264	Mdfic	Mus musculus MyoD family inhibitor domain containing (Mdfic), mRNA [NM_175088]	683.671	3265.84	3.35547	4.77692	NM_175088	NM_175088	NM_175088	Mm.1314	16543	ENSMUST00000120512	TC1746224	GO:0005515(protein binding)|GO:0005634(nucleus)|GO:0005730(nucleolus)|GO:0005737(cytoplasm)|GO:0007257(activation of JUN kinase activity)|GO:0008134(transcription factor binding)|GO:0030111(regulation of Wnt signaling pathway)|GO:0030332(cyclin binding)|GO:0030957(Tat protein binding)|GO:0042308(negative regulation of protein import into nucleus)|GO:0045892(negative regulation of transcription, D…	chr6:15750676-15750735	mm|6qA1
A_55_P2849189	Slc7a2	Mus musculus solute carrier family 7 (cationic amino acid transporter, y+ system), member 2 (Slc7a2), transcript variant 2, mRNA [NM_001044740]	4.83897	111.742	3.34504	23.0921	NM_001044740	NM_001044740	NM_001044740	Mm.4676	11988	ENSMUST00000098816	TC1683988	GO:0000064(L-ornithine transmembrane transporter activity)|GO:0002537(nitric oxide production involved in inflammatory response)|GO:0005289(high-affinity arginine transmembrane transporter activity)|GO:0005292(high-affinity lysine transmembrane transporter activity)|GO:0005886(plasma membrane)|GO:0006809(nitric oxide biosynthetic process)|GO:0006865(amino acid transport)|GO:0015181(arginine trans…	chr8:42003321-42003380	mm|8qA4
A_52_P282741	Sdc3	Mus musculus syndecan 3 (Sdc3), mRNA [NM_011520]	1307.55	6199.69	3.33956	4.74146	NM_011520	NM_011520	NM_011520	Mm.206536	20970	ENSMUST00000070478	TC1575482	GO:0007155(cell adhesion)|GO:0009986(cell surface)|GO:0016020(membrane)|GO:0016021(integral component of membrane)|GO:0030334(regulation of cell migration)|GO:0030424(axon)|GO:0032991(protein-containing complex)|GO:0042802(identical protein binding)|GO:0043005(neuron projection)	chr4:130382015-130382074	mm|4qD2.3
A_55_P1976204	Cdkn1a	cyclin-dependent kinase inhibitor 1A (P21) [Source:MGI Symbol;Acc:MGI:104556] [ENSMUST00000122348]	51.8256	446.162	3.33325	8.60892	ENSMUST00000122348		U09507	Mm.195663	12575	ENSMUST00000122348	NP050964	GO:0000079(regulation of cyclin-dependent protein serine/threonine kinase activity)|GO:0000082(G1/S transition of mitotic cell cycle)|GO:0000086(G2/M transition of mitotic cell cycle)|GO:0000307(cyclin-dependent protein kinase holoenzyme complex)|GO:0004693(cyclin-dependent protein serine/threonine kinase activity)|GO:0004860(protein kinase inhibitor activity)|GO:0004861(cyclin-dependent protein …	chr17:29235299-29235358	mm|17qA3.3
A_51_P437309	Oasl1	Mus musculus 2-5 oligoadenylate synthetase-like 1 (Oasl1), transcript variant 2, mRNA [NM_145209]	102.683	883.668	3.33269	8.60578	NM_145209	NM_145209	NM_145209	Mm.95479	231655	ENSMUST00000155274	TC1572588	GO:0001730(2-5-oligoadenylate synthetase activity)|GO:0002376(immune system process)|GO:0003677(DNA binding)|GO:0003723(RNA binding)|GO:0003725(double-stranded RNA binding)|GO:0005524(ATP binding)|GO:0005634(nucleus)|GO:0005654(nucleoplasm)|GO:0005730(nucleolus)|GO:0005737(cytoplasm)|GO:0005829(cytosol)|GO:0006955(immune response)|GO:0009615(response to virus)|GO:0016740(transferase activity)|GO:…	chr5:115387556-115387615	mm|5qF
A_55_P2103698	Isg15	Mus musculus ISG15 ubiquitin-like modifier (Isg15), mRNA [NM_015783]	2547.17	12807.4	3.33009	5.02811	NM_015783	NM_015783	NM_015783	Mm.4950	100038882	ENSMUST00000085425	TC1581753	GO:0005515(protein binding)|GO:0005576(extracellular region)|GO:0005634(nucleus)|GO:0005737(cytoplasm)|GO:0009617(response to bacterium)|GO:0016567(protein ubiquitination)|GO:0019941(modification-dependent protein catabolic process)|GO:0030501(positive regulation of bone mineralization)|GO:0031386(protein tag)|GO:0031397(negative regulation of protein ubiquitination)|GO:0031625(ubiquitin protein …	chr4:155573708-155573649	mm|4qE2
A_66_P139973	Wfdc9	Mus musculus WAP four-disulfide core domain 9 (Wfdc9), mRNA [NM_001160414]	4.74729	107.483	3.32383	22.6409	NM_001160414	NM_001160414	NM_001160414	Mm.190489	629754	ENSMUST00000109335		GO:0003674(molecular_function)|GO:0005575(cellular_component)|GO:0005576(extracellular region)|GO:0008150(biological_process)	chr2:164477272-164477213	mm|2qH3
A_55_P1954400		predicted gene, 48513 [Source:MGI Symbol;Acc:MGI:6098048] [ENSMUST00000220586]	289.645	1770.17	3.31601	6.11152	ENSMUST00000220586					ENSMUST00000220586			chr12:89369686-89369627	mm|12qD3
A_55_P2494842	Mgst1	Mus musculus microsomal glutathione S-transferase 1 (Mgst1), transcript variant 2, mRNA [NM_001347489]	759.487	3555.5	3.31235	4.68145	NM_001347489	NM_001347489	NM_001347489	Mm.14796	56615	ENSMUST00000120230	TC1731898	GO:0001516(prostaglandin biosynthetic process)|GO:0004364(glutathione transferase activity)|GO:0004602(glutathione peroxidase activity)|GO:0005634(nucleus)|GO:0005739(mitochondrion)|GO:0005741(mitochondrial outer membrane)|GO:0005743(mitochondrial inner membrane)|GO:0005778(peroxisomal membrane)|GO:0005783(endoplasmic reticulum)|GO:0006749(glutathione metabolic process)|GO:0010243(response to org…	chr6:138105021-138105080	mm|6qG1
A_55_P2617509	Sdha	succinate dehydrogenase complex, subunit A, flavoprotein (Fp) [Source:MGI Symbol;Acc:MGI:1914195] [ENSMUST00000160400]	91.4647	775.491	3.3099	8.47858	ENSMUST00000160400				66945	ENSMUST00000160400	TC1663845	GO:0000104(succinate dehydrogenase activity)|GO:0005730(nucleolus)|GO:0005739(mitochondrion)|GO:0005743(mitochondrial inner membrane)|GO:0005749(mitochondrial respiratory chain complex II, succinate dehydrogenase complex (ubiquinone))|GO:0006099(tricarboxylic acid cycle)|GO:0006105(succinate metabolic process)|GO:0006121(mitochondrial electron transport, succinate to ubiquinone)|GO:0007399(nervou…	chr13:74480809-74480750	mm|13qC1
A_66_P118593	LOC102634812	Mus musculus ribosomal protein L39 pseudogene (LOC102634812), non-coding RNA [NR_136931]	429.299	2613.67	3.30906	6.08824	NR_136931	NR_136931	NR_136931	Mm.390379	102634812				chr11:115354579-115354638	mm|11qE2
A_51_P492897	4933430I17Rik	Mus musculus RIKEN cDNA 4933430I17 gene (4933430I17Rik), transcript variant 1, mRNA [NM_177607]	5.42356	120.589	3.30435	22.2342	NM_177607	NM_177607	NM_177607	Mm.73212	214106	ENSMUST00000062145	TC1591507	GO:0003674(molecular_function)|GO:0005575(cellular_component)|GO:0008150(biological_process)	chr4:62208945-62209004	mm|4qB3
A_66_P114500	Il1b	Mus musculus interleukin 1 beta (Il1b), mRNA [NM_008361]	1624.12	7573.81	3.30406	4.66332	NM_008361	NM_008361	NM_008361	Mm.222830	16176	ENSMUST00000141979	TC1585020	GO:0000122(negative regulation of transcription by RNA polymerase II)|GO:0000165(MAPK cascade)|GO:0000187(activation of MAPK activity)|GO:0001934(positive regulation of protein phosphorylation)|GO:0005125(cytokine activity)|GO:0005149(interleukin-1 receptor binding)|GO:0005178(integrin binding)|GO:0005576(extracellular region)|GO:0005615(extracellular space)|GO:0005737(cytoplasm)|GO:0005764(lysos…	chr2:129190939-129190880	mm|2qF1
A_55_P2042879	Mbtd1	Mus musculus mbt domain containing 1 (Mbtd1), transcript variant 1, mRNA [NM_134012]	108.085	912.266	3.30297	8.44029	NM_134012	NM_134012	NM_134012	Mm.210334	103537	ENSMUST00000107850	TC1656543	GO:0005634(nucleus)|GO:0006325(chromatin organization)|GO:0006355(regulation of transcription, DNA-templated)|GO:0008270(zinc ion binding)|GO:0035064(methylated histone binding)|GO:0046872(metal ion binding)|GO:0048706(embryonic skeletal system development)	chr11:93782730-93782789	mm|11qD
A_55_P2112584	Tbr1	Mus musculus T-box brain gene 1 (Tbr1), mRNA [NM_009322]	8.84595	196.197	3.30169	22.1793	NM_009322	NM_009322	NM_009322	Mm.308525	21375	ENSMUST00000048934	TC1579064	GO:0000978(RNA polymerase II proximal promoter sequence-specific DNA binding)|GO:0001661(conditioned taste aversion)|GO:0003677(DNA binding)|GO:0003700(DNA-binding transcription factor activity)|GO:0005634(nucleus)|GO:0006355(regulation of transcription, DNA-templated)|GO:0010092(specification of animal organ identity)|GO:0010468(regulation of gene expression)|GO:0010975(regulation of neuron proj…	chr2:61652093-61652152	mm|2qC1.3
A_52_P302041			131.889	799.47	3.3011	6.06169	NAP096465-001								chr7:034791458-034791517	mm|7qB1
A_55_P1954648	Siglec1	Mus musculus sialic acid binding Ig-like lectin 1, sialoadhesin (Siglec1), mRNA [NM_011426]	288.475	1742.49	3.29467	6.04033	NM_011426	NM_011426	NM_011426	Mm.1374	20612	ENSMUST00000028794	TC1590530	GO:0005515(protein binding)|GO:0005576(extracellular region)|GO:0005886(plasma membrane)|GO:0006897(endocytosis)|GO:0007155(cell adhesion)|GO:0016020(membrane)|GO:0016021(integral component of membrane)|GO:0030246(carbohydrate binding)|GO:0070234(positive regulation of T cell apoptotic process)|GO:2001238(positive regulation of extrinsic apoptotic signaling pathway)	chr2:130895152-130895093	mm|2qF1
A_51_P318830	Syt10	Mus musculus synaptotagmin X (Syt10), mRNA [NM_018803]	14.0167	306.365	3.28597	21.8572	NM_018803	NM_018803	NM_018803	Mm.261601	54526	ENSMUST00000029441	TC1625109	GO:0000149(SNARE binding)|GO:0001786(phosphatidylserine binding)|GO:0005509(calcium ion binding)|GO:0005515(protein binding)|GO:0005544(calcium-dependent phospholipid binding)|GO:0005546(phosphatidylinositol-4,5-bisphosphate binding)|GO:0005886(plasma membrane)|GO:0006887(exocytosis)|GO:0007268(chemical synaptic transmission)|GO:0007608(sensory perception of smell)|GO:0014059(regulation of dopami…	chr15:89613026-89612967	mm|15qE3
A_55_P2062246	Tgtp2	Mus musculus T cell specific GTPase 2 (Tgtp2), mRNA [NM_001145164]	1090.89	5034.03	3.28164	4.61462	NM_001145164	NM_001145164	NM_001145164	Mm.482363	100039796	ENSMUST00000068063	TC1573312	GO:0003924(GTPase activity)|GO:0005789(endoplasmic reticulum membrane)|GO:0006952(defense response)|GO:0035458(cellular response to interferon-beta)	chr11:48871896-48871837	mm|11qB1.2
A_55_P2023542	Ccr7	Mus musculus chemokine (C-C motif) receptor 7 (Ccr7), transcript variant 1, mRNA [NM_007719]	325.433	1950.8	3.2808	5.9945	NM_007719	NM_007719	NM_007719	Mm.2932	12775	ENSMUST00000103134	TC1580154	GO:0001768(establishment of T cell polarity)|GO:0002408(myeloid dendritic cell chemotaxis)|GO:0002518(lymphocyte chemotaxis across high endothelial venule)|GO:0002606(positive regulation of dendritic cell antigen processing and presentation)|GO:0002649(regulation of tolerance induction to self antigen)|GO:0002885(positive regulation of hypersensitivity)|GO:0002922(positive regulation of humoral i…	chr11:99005610-99005551	mm|11qD
A_55_P2073010	Gm4832	Mus musculus predicted gene 4832 (Gm4832), mRNA [NM_001190356]	2276.73	10460.4	3.27229	4.59448	NM_001190356	NM_001190356	NM_001190356	Mm.312053	225058	ENSMUST00000183295			chr17:88530287-88530346	mm|17qE4
A_55_P2089500	Cyp4f40	Mus musculus cytochrome P450, family 4, subfamily f, polypeptide 40 (Cyp4f40), mRNA [NM_001101588]	3.22266	126.657	3.27093	39.3021	NM_001101588	NM_001101588	NM_001101588	Mm.328950	631304	ENSMUST00000165061		GO:0005504(fatty acid binding)|GO:0005575(cellular_component)|GO:0006631(fatty acid metabolic process)|GO:0016709(oxidoreductase activity, acting on paired donors, with incorporation or reduction of molecular oxygen, NAD(P)H as one donor, and incorporation of one atom of oxygen)|GO:0042361(menaquinone catabolic process)|GO:0042376(phylloquinone catabolic process)|GO:0042377(vitamin K catabolic pr…	chr17:32812862-32812921	mm|17qB1
A_51_P286488	Ier3	Mus musculus immediate early response 3 (Ier3), mRNA [NM_133662]	1682.57	7723.32	3.2703	4.5902	NM_133662	NM_133662	NM_133662	Mm.25613	15937	ENSMUST00000003635	TC1771440	GO:0001562(response to protozoan)|GO:0003085(negative regulation of systemic arterial blood pressure)|GO:0005515(protein binding)|GO:0005634(nucleus)|GO:0006282(regulation of DNA repair)|GO:0007095(mitotic G2 DNA damage checkpoint)|GO:0008630(intrinsic apoptotic signaling pathway in response to DNA damage)|GO:0016020(membrane)|GO:0016021(integral component of membrane)|GO:0043066(negative regulat…	chr17:35959528-35959587	mm|17qB1
A_55_P1998631	Capg	Mus musculus capping protein (actin filament), gelsolin-like (Capg), transcript variant 2, mRNA [NM_001042534]	5741.11	28035.1	3.26997	4.88322	NM_001042534	NM_001042534	NM_001042534	Mm.18626	12332	ENSMUST00000114072	TC1572230	GO:0003779(actin binding)|GO:0005576(extracellular region)|GO:0005615(extracellular space)|GO:0005634(nucleus)|GO:0005654(nucleoplasm)|GO:0005730(nucleolus)|GO:0005737(cytoplasm)|GO:0005814(centriole)|GO:0019904(protein domain specific binding)|GO:0030031(cell projection assembly)|GO:0044877(protein-containing complex binding)|GO:0045335(phagocytic vesicle)|GO:0051015(actin filament binding)|GO:0…	chr6:72512913-72512972	mm|6qC1
A_52_P261262	Slamf7	Mus musculus SLAM family member 7 (Slamf7), transcript variant 1, mRNA [NM_144539]	101.37	834.867	3.26544	8.23587	NM_144539	NM_144539	NM_144539	Mm.164642	75345	ENSMUST00000194791	TC1596101	GO:0002250(adaptive immune response)|GO:0002376(immune system process)|GO:0005515(protein binding)|GO:0005783(endoplasmic reticulum)|GO:0005886(plasma membrane)|GO:0009897(external side of plasma membrane)|GO:0016020(membrane)|GO:0016021(integral component of membrane)|GO:0032814(regulation of natural killer cell activation)|GO:0042802(identical protein binding)|GO:0045087(innate immune response)	chr1:173569358-173569299	mm|1qH3
A_55_P2119257	Serpine1	Mus musculus serine (or cysteine) peptidase inhibitor, clade E, member 1 (Serpine1), mRNA [NM_008871]	2173.4	9950.69	3.26481	4.5784	NM_008871	NM_008871	NM_008871	Mm.250422	18787	ENSMUST00000077523	NP822114	GO:0001890(placenta development)|GO:0002020(protease binding)|GO:0004867(serine-type endopeptidase inhibitor activity)|GO:0005102(signaling receptor binding)|GO:0005515(protein binding)|GO:0005576(extracellular region)|GO:0005615(extracellular space)|GO:0005737(cytoplasm)|GO:0008585(female gonad development)|GO:0010466(negative regulation of peptidase activity)|GO:0010469(regulation of signaling …	chr5:137537500-137537441	mm|5qG2
A_51_P439403	Padi1	Mus musculus peptidyl arginine deiminase, type I (Padi1), mRNA [NM_011059]	9.85997	210.705	3.26173	21.3698	NM_011059	NM_011059	NM_011059	Mm.20854	18599	ENSMUST00000026378	TC1622065	GO:0004668(protein-arginine deiminase activity)|GO:0005509(calcium ion binding)|GO:0005634(nucleus)|GO:0005654(nucleoplasm)|GO:0005737(cytoplasm)|GO:0005829(cytosol)|GO:0016787(hydrolase activity)|GO:0018101(protein citrullination)|GO:0036414(histone citrullination)	chr4:140369221-140369162	mm|4qD3
A_52_P390944	Chst3	Mus musculus carbohydrate (chondroitin 6/keratan) sulfotransferase 3 (Chst3), mRNA [NM_016803]	5.03047	107.299	3.25972	21.3297	NM_016803	NM_016803	NM_016803	Mm.12866	53374	ENSMUST00000068690	TC1644862	GO:0000139(Golgi membrane)|GO:0001517(N-acetylglucosamine 6-O-sulfotransferase activity)|GO:0005794(Golgi apparatus)|GO:0005802(trans-Golgi network)|GO:0005975(carbohydrate metabolic process)|GO:0006044(N-acetylglucosamine metabolic process)|GO:0006790(sulfur compound metabolic process)|GO:0008146(sulfotransferase activity)|GO:0008459(chondroitin 6-sulfotransferase activity)|GO:0016020(membrane)|…	chr10:59644565-59644506	mm|10qB4
A_51_P444290	Slamf8	Mus musculus SLAM family member 8 (Slamf8), mRNA [NM_029084]	1019.06	4641.76	3.25384	4.55495	NM_029084	NM_029084	NM_029084	Mm.179812	74748	ENSMUST00000065679	TC1590744	GO:0002232(leukocyte chemotaxis involved in inflammatory response)|GO:0010760(negative regulation of macrophage chemotaxis)|GO:0016020(membrane)|GO:0016021(integral component of membrane)|GO:0033860(regulation of NAD(P)H oxidase activity)|GO:0035690(cellular response to drug)|GO:0038023(signaling receptor activity)|GO:0042742(defense response to bacterium)|GO:0042802(identical protein binding)|GO…	chr1:174512126-174512067	mm|1qH3
A_66_P106525	AI427809	Mus musculus expressed sequence AI427809 (AI427809), transcript variant 2, long non-coding RNA [NR_033140]	8.13318	172.304	3.25241	21.1853	NR_033140	NR_033140	NR_033140	Mm.23351	381524		TC1588815		chr4:53274344-53274285	mm|4qB2
A_55_P2745744	Cxcr4	Mus musculus chemokine (C-X-C motif) receptor 4 (Cxcr4), transcript variant 2, mRNA [NM_001356509]	51.5279	420.581	3.25169	8.1622	NM_001356509	NM_001356509	NM_001356509	Mm.1401	12767	ENSMUST00000142893	TC1598687	GO:0001569(branching involved in blood vessel morphogenesis)|GO:0001667(ameboidal-type cell migration)|GO:0001764(neuron migration)|GO:0001934(positive regulation of protein phosphorylation)|GO:0002064(epithelial cell development)|GO:0003281(ventricular septum development)|GO:0003779(actin binding)|GO:0004930(G protein-coupled receptor activity)|GO:0004950(chemokine receptor activity)|GO:0005515(…	chr1:130486173-130486114	mm|1qE4
A_55_P2813788	Adam4	Mus musculus a disintegrin and metallopeptidase domain 4 (Adam4), mRNA [NM_009620]	12.706	267.72	3.24657	21.0704	NM_009620	NM_009620	NM_009620	Mm.439708	11498	ENSMUST00000085319	TC1635054	GO:0009897(external side of plasma membrane)|GO:1990913(sperm head plasma membrane)	chr12:82522552-82522493	mm|12qD1
A_55_P2739505	Wrnip1	Werner helicase interacting protein 1 [Source:MGI Symbol;Acc:MGI:1926153] [ENSMUST00000229351]	7.41903	155.15	3.23848	20.9125	ENSMUST00000229351		AK181788		78903	ENSMUST00000229351	NP1284149	GO:0000166(nucleotide binding)|GO:0000731(DNA synthesis involved in DNA repair)|GO:0000733(DNA strand renaturation)|GO:0000784(nuclear chromosome, telomeric region)|GO:0002376(immune system process)|GO:0003677(DNA binding)|GO:0005515(protein binding)|GO:0005524(ATP binding)|GO:0005634(nucleus)|GO:0005737(cytoplasm)|GO:0006260(DNA replication)|GO:0006261(DNA-dependent DNA replication)|GO:0006281(D…	chr13:32906252-32908133	mm|13qA3.2
A_55_P2903492		602907869F1 NCI_CGAP_Kid14 Mus musculus cDNA clone IMAGE:5064688 5, mRNA sequence [BI144260]	2273.69	10279.3	3.23785	4.52097	HQ258995		HQ258995	Mm.439676			TC1712637
A_65_P03303	Lilr4b	leukocyte immunoglobulin-like receptor, subfamily B, member 4B [Source:MGI Symbol;Acc:MGI:102702] [ENSMUST00000219262]	260.512	1521.86	3.2338	5.84179	ENSMUST00000219262	XR_871431	XR_871431	Mm.439661	14727	ENSMUST00000219262	TC1655037	GO:0016020(membrane)|GO:0016021(integral component of membrane)	chr10:51205419-51205478	mm|10qB3
A_52_P599964	Ifi206	interferon activated gene 206 [Source:MGI Symbol;Acc:MGI:3646410] [ENSMUST00000169797]	54.4698	436.337	3.22299	8.01063	ENSMUST00000169797	XM_006497078	XM_006497078		102639543	ENSMUST00000169797		GO:0000978(RNA polymerase II proximal promoter sequence-specific DNA binding)|GO:0001078(proximal promoter DNA-binding transcription repressor activity, RNA polymerase II-specific)|GO:0003690(double-stranded DNA binding)|GO:0005634(nucleus)|GO:0005730(nucleolus)|GO:0005829(cytosol)|GO:0008134(transcription factor binding)|GO:0042802(identical protein binding)	chr1:175403888-175403829	mm|1qH3
A_51_P338183	Mhrt	Mus musculus myosin heavy chain associated RNA transcript (Mhrt), long non-coding RNA [NR_033497]	6.95966	143.35	3.22216	20.5972	NR_033497	NR_033497	NR_033497	Mm.319176	791403		TC1592829		chr14:55593124-55593183	mm|14qC3
A_55_P1998797		predicted gene 15470 [Source:MGI Symbol;Acc:MGI:3641891] [ENSMUST00000119135]	667.475	2984.64	3.21437	4.47155	ENSMUST00000119135					ENSMUST00000119135			chr7:48746862-48746921	mm|7qB3
A_55_P2013043	Serpinb6b	Mus musculus serine (or cysteine) peptidase inhibitor, clade B, member 6b (Serpinb6b), mRNA [NM_011454]	57.0781	454.093	3.21245	7.95564	NM_011454	NM_011454	NM_011454	Mm.36526	20708	ENSMUST00000017184	TC1580589	GO:0004867(serine-type endopeptidase inhibitor activity)|GO:0005615(extracellular space)|GO:0005634(nucleus)|GO:0005737(cytoplasm)|GO:0008406(gonad development)|GO:0010951(negative regulation of endopeptidase activity)	chr13:33070776-33070835	mm|13qA3.3
A_66_P127942	A930007I19Rik	Q3X717_METFL (Q3X717) ABC transporter, transmembrane region:ABC transporter, partial (4%) [TC1620539]	78.7226	624.606	3.20833	7.93426	AK020826		AK020826	Mm.458738	77779		TC1620539	GO:0003674(molecular_function)|GO:0005575(cellular_component)|GO:0008150(biological_process)	chr19:29561486-29561427	mm|19qC1
A_55_P1983668	Gm6377	Mus musculus predicted gene 6377 (Gm6377), mRNA [NM_001037917]	142.442	818.695	3.20419	5.74757	NM_001037917	NM_001037917	NM_001037917	Mm.482747	622976	ENSMUST00000060013	TC1585632	GO:0003674(molecular_function)|GO:0005575(cellular_component)|GO:0008150(biological_process)	chrX:106395707-106395766	mm|XqD
A_51_P513992	Spag4	Mus musculus sperm associated antigen 4 (Spag4), mRNA [NM_139151]	8.04482	162.743	3.2028	20.2296	NM_139151	NM_139151	NM_139151	Mm.330713	245865	ENSMUST00000136765	NP1490127	GO:0005634(nucleus)|GO:0005635(nuclear envelope)|GO:0005737(cytoplasm)|GO:0005856(cytoskeleton)|GO:0005874(microtubule)|GO:0005929(cilium)|GO:0006998(nuclear envelope organization)|GO:0007283(spermatogenesis)|GO:0016020(membrane)|GO:0016021(integral component of membrane)|GO:0030154(cell differentiation)|GO:0031514(motile cilium)|GO:0034993(meiotic nuclear membrane microtubule tethering complex)|…	chr2:155894886-155894945	mm|2qH1
A_55_P2143885	Etl4	Mus musculus enhancer trap locus 4 (Etl4), transcript variant c, mRNA [NM_001081006]	141.97	813.472	3.19857	5.72987	NM_001081006	NM_001081006	NM_001081006	Mm.237935	208618	ENSMUST00000114606	NP955525	GO:0005515(protein binding)|GO:0005737(cytoplasm)|GO:0007275(multicellular organism development)|GO:0048706(embryonic skeletal system development)	chr2:20731861-20731920	mm|2qA3
A_51_P517695	Ly6f	Mus musculus lymphocyte antigen 6 complex, locus F (Ly6f), mRNA [NM_008530]	7.07917	142.282	3.19583	20.0987	NM_008530	NM_008530	NM_008530	Mm.377095	17071	ENSMUST00000023247	TC1594232	GO:0003674(molecular_function)|GO:0005575(cellular_component)|GO:0005886(plasma membrane)|GO:0008150(biological_process)|GO:0016020(membrane)|GO:0031225(anchored component of membrane)	chr15:75102462-75102522	mm|15qD3
A_55_P2561762	Gm30958	PREDICTED: Mus musculus predicted gene, 30958 (Gm30958), ncRNA [XR_001782284]	3.41008	122.603	3.19538	35.953	XR_001782284	XR_001782284	XR_001782284		102633037				chr17:50521456-50521397	mm|17qC
A_66_P133594	5730416F02Rik	GB	4823.23	22707.1	3.19478	4.70787	AK017567		AK017567	Mm.482937	70550		NP741065		chrX:106197756-106197815	mm|XqD
A_52_P297527	Ak8	Mus musculus adenylate kinase 8 (Ak8), mRNA [NM_001033874]	3.39923	121.68	3.19167	35.7964	NM_001033874	NM_001033874	NM_001033874	Mm.273318	68870	ENSMUST00000057265	TC1588554	GO:0000166(nucleotide binding)|GO:0004017(adenylate kinase activity)|GO:0004127(cytidylate kinase activity)|GO:0004550(nucleoside diphosphate kinase activity)|GO:0005524(ATP binding)|GO:0005737(cytoplasm)|GO:0005930(axoneme)|GO:0006139(nucleobase-containing compound metabolic process)|GO:0006165(nucleoside diphosphate phosphorylation)|GO:0009142(nucleoside triphosphate biosynthetic process)|GO:00…	chr9:108340857-108347578	mm|9qF2
A_55_P1983162	Pstpip2	Mus musculus proline-serine-threonine phosphatase-interacting protein 2 (Pstpip2), mRNA [NM_013831]	151.174	861.317	3.18826	5.69752	NM_013831	NM_013831	NM_013831	Mm.57174	19201		TC1582111	GO:0003779(actin binding)|GO:0005515(protein binding)|GO:0005737(cytoplasm)|GO:0005829(cytosol)|GO:0005856(cytoskeleton)|GO:0005884(actin filament)|GO:0005886(plasma membrane)|GO:0007010(cytoskeleton organization)|GO:0008092(cytoskeletal protein binding)|GO:0016020(membrane)|GO:0016477(cell migration)|GO:0030041(actin filament polymerization)|GO:0051015(actin filament binding)	chr18:78121559-78121618	mm|18qE3
A_51_P397437	Prss46	Mus musculus protease, serine 46 (Prss46), mRNA [NM_183103]	4.80949	95.9128	3.18743	19.9424	NM_183103	NM_183103	NM_183103	Mm.87419	74306	ENSMUST00000119427	TC1587607	GO:0004252(serine-type endopeptidase activity)|GO:0005615(extracellular space)|GO:0006508(proteolysis)|GO:0008233(peptidase activity)|GO:0008236(serine-type peptidase activity)|GO:0016020(membrane)|GO:0016021(integral component of membrane)|GO:0016787(hydrolase activity)	chr9:110758939-110758998	mm|9qF3
A_55_P2042184			282.044	1604.03	3.18494	5.68715	AK133468		AK133468	Mm.439491			TC1609759		chr16:31090001-31090060	mm|16qB2
A_55_P1960237	Slc2a6	Mus musculus solute carrier family 2 (facilitated glucose transporter), member 6 (Slc2a6), transcript variant 1, mRNA [NM_172659]	51.3816	399.391	3.17691	7.77304	NM_172659	NM_172659	NM_172659	Mm.41203	227659	ENSMUST00000129835	NP968339	GO:0005351(carbohydrate:proton symporter activity)|GO:0005887(integral component of plasma membrane)	chr2:26878690-26878631	mm|2qA3
A_55_P2721454	Dusp15	Mus musculus dual specificity phosphatase-like 15 (Dusp15), transcript variant 2, mRNA [NM_145744]	3.24081	113.953	3.17651	35.162	NM_145744	NM_145744	NM_145744	Mm.330671	252864	ENSMUST00000037715		GO:0000122(negative regulation of transcription by RNA polymerase II)|GO:0004721(phosphoprotein phosphatase activity)|GO:0004725(protein tyrosine phosphatase activity)|GO:0005829(cytosol)|GO:0005886(plasma membrane)|GO:0006470(protein dephosphorylation)|GO:0007179(transforming growth factor beta receptor signaling pathway)|GO:0008138(protein tyrosine/serine/threonine phosphatase activity)|GO:0016…	chr2:152770728-152770669	mm|2qH1
A_55_P2575674			3.32478	116.866	3.17622	35.1499									chr8:118154617-118154676	mm|8qE1
A_55_P1955103	Mx2	MX dynamin-like GTPase 2 [Source:MGI Symbol;Acc:MGI:97244] [ENSMUST00000191103]	7.09241	139.588	3.17327	19.6813	ENSMUST00000191103				17858	ENSMUST00000191103	TC1677158	GO:0000266(mitochondrial fission)|GO:0003374(dynamin family protein polymerization involved in mitochondrial fission)|GO:0003924(GTPase activity)|GO:0005634(nucleus)|GO:0005737(cytoplasm)|GO:0008017(microtubule binding)|GO:0016020(membrane)|GO:0031966(mitochondrial membrane)|GO:0045087(innate immune response)|GO:0051607(defense response to virus)|GO:0061025(membrane fusion)	chr16:97780076-97780135	mm|16qC4
A_55_P2807306	Bambi	Mus musculus BMP and activin membrane-bound inhibitor (Bambi), mRNA [NM_026505]	612.256	2685.44	3.17317	4.38614	NM_026505	NM_026505	NM_026505	Mm.284863	68010	ENSMUST00000025075	TC1577865	GO:0005109(frizzled binding)|GO:0005737(cytoplasm)|GO:0005886(plasma membrane)|GO:0007179(transforming growth factor beta receptor signaling pathway)|GO:0008284(positive regulation of cell proliferation)|GO:0008360(regulation of cell shape)|GO:0010718(positive regulation of epithelial to mesenchymal transition)|GO:0016020(membrane)|GO:0016021(integral component of membrane)|GO:0016477(cell migrat…	chr18:3512665-3512724	mm|18qA1
A_55_P2387284		Q8R4C3_CRIGR (Q8R4C3) Csr1, partial (38%) [TC1646119]	2759	12825.9	3.16879	4.64874	BC099970		BC099970	Mm.421238			TC1646119		chr5:90746700-90746759	mm|5qE1
A_51_P128725	Rbak	Mus musculus RB-associated KRAB zinc finger (Rbak), transcript variant 1, mRNA [NM_021326]	42.0396	324.875	3.16798	7.72782	NM_021326	NM_021326	NM_021326	Mm.320419	57782	ENSMUST00000166382	TC1583656	GO:0003676(nucleic acid binding)|GO:0005622(intracellular)|GO:0005634(nucleus)|GO:0005654(nucleoplasm)|GO:0006355(regulation of transcription, DNA-templated)|GO:0046872(metal ion binding)	chr5:143934973-143934914	mm|5qG2
A_51_P195958	Phlda1	Mus musculus pleckstrin homology like domain, family A, member 1 (Phlda1), mRNA [NM_009344]	1095.53	4791.02	3.16688	4.37323	NM_009344	NM_009344	NM_009344	Mm.3117	21664	ENSMUST00000164773	TC1712193	GO:0005515(protein binding)|GO:0005634(nucleus)|GO:0005730(nucleolus)|GO:0005737(cytoplasm)|GO:0006915(apoptotic process)|GO:0031410(cytoplasmic vesicle)|GO:0043065(positive regulation of apoptotic process)|GO:0045210(FasL biosynthetic process)	chr10:110945310-110945369	mm|10qD1
A_55_P2033480	Fam205a3	Mus musculus family with sequence similarity 205, member A3 (Fam205a3), mRNA [NM_001357589]	5.364	103.796	3.15505	19.3505	NM_001357589	NM_001357589	NM_001357589	Mm.425173	100862261	ENSMUST00000178192	TC1684124		chr4:41841838-41841897	mm|4qA5
A_52_P681310	Plaur	Mus musculus plasminogen activator, urokinase receptor (Plaur), mRNA [NM_011113]	1994.21	8591.28	3.13484	4.30812	NM_011113	NM_011113	NM_011113	Mm.1359	18793	ENSMUST00000206514	TC1581513	GO:0001934(positive regulation of protein phosphorylation)|GO:0005102(signaling receptor binding)|GO:0005515(protein binding)|GO:0005576(extracellular region)|GO:0005886(plasma membrane)|GO:0005887(integral component of plasma membrane)|GO:0009986(cell surface)|GO:0016020(membrane)|GO:0019899(enzyme binding)|GO:0019904(protein domain specific binding)|GO:0030162(regulation of proteolysis)|GO:0030…	chr7:25260569-25260628	mm|7qA3
A_51_P203955	Gbp2	Mus musculus guanylate binding protein 2 (Gbp2), mRNA [NM_010260]	639.607	2754.16	3.1338	4.30602	NM_010260	NM_010260	NM_010260	Mm.24038	14469	ENSMUST00000165774	TC1577130	GO:0000166(nucleotide binding)|GO:0003924(GTPase activity)|GO:0005525(GTP binding)|GO:0005634(nucleus)|GO:0005654(nucleoplasm)|GO:0005737(cytoplasm)|GO:0005794(Golgi apparatus)|GO:0005829(cytosol)|GO:0009617(response to bacterium)|GO:0015629(actin cytoskeleton)|GO:0016020(membrane)|GO:0016787(hydrolase activity)|GO:0020005(symbiont-containing vacuole membrane)|GO:0031410(cytoplasmic vesicle)|GO:0…	chr3:142300719-142300778	mm|3qH1
A_55_P2722732		heat shock protein 1 (chaperonin 10), pseudogene 3 [Source:MGI Symbol;Acc:MGI:1935163] [ENSMUST00000172726]	445.994	2449.18	3.12119	5.4915	ENSMUST00000172726					ENSMUST00000172726			chr5:24897446-24897505	mm|5qA3
A_55_P2830665	Osm	Mus musculus oncostatin M (Osm), mRNA [NM_001013365]	5779.19	26220.1	3.11875	4.53699	NM_001013365	NM_001013365	NM_001013365	Mm.131422	18413	ENSMUST00000075221	TC1578818	GO:0005125(cytokine activity)|GO:0005147(oncostatin-M receptor binding)|GO:0005576(extracellular region)|GO:0005615(extracellular space)|GO:0006955(immune response)|GO:0007260(tyrosine phosphorylation of STAT protein)|GO:0007422(peripheral nervous system development)|GO:0008083(growth factor activity)|GO:0008284(positive regulation of cell proliferation)|GO:0009408(response to heat)|GO:0014068(po…	chr11:4140873-4140932	mm|11qA1
A_55_P2131844		predicted gene 14839 [Source:MGI Symbol;Acc:MGI:3801784] [ENSMUST00000117983]	8.38962	156.92	3.11854	18.7041	ENSMUST00000117983		LF202164			ENSMUST00000117983			chrX:99931676-99931735	mm|XqD
A_66_P105956		predicted pseudogene 6990 [Source:MGI Symbol;Acc:MGI:3648860] [ENSMUST00000086830]	808.75	3455.6	3.11724	4.27276	ENSMUST00000086830					ENSMUST00000086830			chr19:56829617-56829558	mm|19qD2
A_52_P33831	Lrrc27	Mus musculus leucine rich repeat containing 27 (Lrrc27), transcript variant 1, mRNA [NM_027164]	13.0535	242.093	3.10943	18.5463	NM_027164	NM_027164	NM_027164	Mm.17757	76612	ENSMUST00000126213	TC1669106	GO:0003674(molecular_function)	chr7:146428550-146428609	mm|7qF4
A_52_P11351			5.39465	99.5291	3.10381	18.4496	AK048052		AK048052	Mm.417750					chr13:32266520-32266461	mm|13qA3.2
A_55_P2067308		cDNA sequence BC085271 [Source:MGI Symbol;Acc:MGI:3612444] [ENSMUST00000191852]	1373.94	5833.23	3.10362	4.24561	ENSMUST00000191852					ENSMUST00000191852			chrUn_random:279227-279168
A_55_P1959748	Asns	Mus musculus asparagine synthetase (Asns), mRNA [NM_012055]	255.416	1388.51	3.10279	5.43629	NM_012055	NM_012055	NM_012055	Mm.2942	27053	ENSMUST00000115542	TC1572021	GO:0000166(nucleotide binding)|GO:0004066(asparagine synthase (glutamine-hydrolyzing) activity)|GO:0005524(ATP binding)|GO:0005829(cytosol)|GO:0006529(asparagine biosynthetic process)|GO:0006541(glutamine metabolic process)|GO:0008652(cellular amino acid biosynthetic process)|GO:0016874(ligase activity)|GO:0042149(cellular response to glucose starvation)|GO:0042803(protein homodimerization activi…	chr6:7625228-7625169	mm|6qA1
A_55_P2171658	Stx3	Mus musculus syntaxin 3 (Stx3), transcript variant A, mRNA [NM_152220]	178.594	970.618	3.10227	5.43476	NM_152220	NM_152220	NM_152220	Mm.272264	20908	ENSMUST00000069285	TC1635715	GO:0000149(SNARE binding)|GO:0005484(SNAP receptor activity)|GO:0005515(protein binding)|GO:0005886(plasma membrane)|GO:0005911(cell-cell junction)|GO:0006836(neurotransmitter transport)|GO:0006886(intracellular protein transport)|GO:0006887(exocytosis)|GO:0006906(vesicle fusion)|GO:0008021(synaptic vesicle)|GO:0008284(positive regulation of cell proliferation)|GO:0012505(endomembrane system)|GO:…	chr19:11852097-11852038	mm|19qA
A_55_P2011950		immunoglobulin heavy variable 1-85 [Source:MGI Symbol;Acc:MGI:3645723] [ENSMUST00000103552]	17.4289	320.84	3.10142	18.4086	ENSMUST00000103552		KY199210	Mm.357651		ENSMUST00000103552	NP614310		chr12:117238485-117238426	mm|12qF2
A_51_P484371	Tnfsf8	Mus musculus tumor necrosis factor (ligand) superfamily, member 8 (Tnfsf8), mRNA [NM_009403]	60.3824	445.499	3.09706	7.37795	NM_009403	NM_009403	NM_009403	Mm.4664	21949	ENSMUST00000030047	TC1585862	GO:0005125(cytokine activity)|GO:0005164(tumor necrosis factor receptor binding)|GO:0005615(extracellular space)|GO:0006955(immune response)|GO:0016020(membrane)|GO:0016021(integral component of membrane)|GO:0043374(CD8-positive, alpha-beta T cell differentiation)|GO:0045944(positive regulation of transcription by RNA polymerase II)|GO:0050830(defense response to Gram-positive bacterium)	chr4:63494548-63494489	mm|4qC1
A_66_P106047	Gm45752	DPEP3_MOUSE (Q9DA79) Dipeptidase 3 precursor (Membrane-bound dipeptidase 3) (MBD-3) , partial (7%) [TC1624929]	5.14026	94.0692	3.09509	18.3005	AK139607		AK139607	Mm.470084	102636793		TC1624929		chr8:108498620-108498679	mm|8qD3
A_51_P100856	Fn1	Mus musculus fibronectin 1 (Fn1), transcript variant 1, mRNA [NM_010233]	86.4503	636.142	3.09301	7.35847	NM_010233	NM_010233	NM_010233	Mm.193099	14268	ENSMUST00000187627	TC1608690	GO:0001525(angiogenesis)|GO:0001775(cell activation)|GO:0001932(regulation of protein phosphorylation)|GO:0002020(protease binding)|GO:0005102(signaling receptor binding)|GO:0005178(integrin binding)|GO:0005201(extracellular matrix structural constituent)|GO:0005515(protein binding)|GO:0005576(extracellular region)|GO:0005577(fibrinogen complex)|GO:0005604(basement membrane)|GO:0005615(extracellu…	chr1:71639659-71637422	mm|1qC3
A_51_P420229	Ccr7	Mus musculus chemokine (C-C motif) receptor 7 (Ccr7), transcript variant 1, mRNA [NM_007719]	35.6325	261.82	3.09078	7.34778	NM_007719	NM_007719	NM_007719	Mm.2932	12775	ENSMUST00000103134	TC1580154	GO:0001768(establishment of T cell polarity)|GO:0002408(myeloid dendritic cell chemotaxis)|GO:0002518(lymphocyte chemotaxis across high endothelial venule)|GO:0002606(positive regulation of dendritic cell antigen processing and presentation)|GO:0002649(regulation of tolerance induction to self antigen)|GO:0002885(positive regulation of hypersensitivity)|GO:0002922(positive regulation of humoral i…	chr11:99005538-99005513	mm|11qD
A_55_P2127478		AF174596 F-box protein Fbx8 {Homo sapiens} (exp=-1; wgp=0; cg=0), partial (5%) [TC1704908]	6.3538	115.615	3.08895	18.1962	AK088220		AK088220				TC1704908		chr8:59029963-59029904	mm|8qB2
A_51_P454873	Npy	Mus musculus neuropeptide Y (Npy), mRNA [NM_023456]	3.22323	102.075	3.08775	31.6685	NM_023456	NM_023456	NM_023456	Mm.154796	109648	ENSMUST00000031843	TC1583455	GO:0001664(G protein-coupled receptor binding)|GO:0005179(hormone activity)|GO:0005184(neuropeptide hormone activity)|GO:0005576(extracellular region)|GO:0005615(extracellular space)|GO:0005737(cytoplasm)|GO:0005794(Golgi apparatus)|GO:0007218(neuropeptide signaling pathway)|GO:0008217(regulation of blood pressure)|GO:0031841(neuropeptide Y receptor binding)|GO:0043005(neuron projection)|GO:00431…	chr6:49773743-49777505	mm|6qB2.3
A_66_P116430		predicted gene 9381 [Source:MGI Symbol;Acc:MGI:3644106] [ENSMUST00000182285]	12.7589	231.62	3.08643	18.1536	ENSMUST00000182285					ENSMUST00000182285			chr3:124745324-124745265	mm|3qG1
A_55_P2912261	Cd44	Mus musculus CD44 antigen (Cd44), transcript variant 1, mRNA [NM_009851]	290.535	1560.93	3.08132	5.3726	NM_009851	NM_009851	NM_009851	Mm.423621	12505	ENSMUST00000099673	TC1588499	GO:0001558(regulation of cell growth)|GO:0001658(branching involved in ureteric bud morphogenesis)|GO:0002246(wound healing involved in inflammatory response)|GO:0002821(positive regulation of adaptive immune response)|GO:0002906(negative regulation of mature B cell apoptotic process)|GO:0004888(transmembrane signaling receptor activity)|GO:0004896(cytokine receptor activity)|GO:0005114(type II t…	chr2:102652817-102652758	mm|2qE2
A_55_P2157038	Mllt3	myeloid/lymphoid or mixed-lineage leukemia; translocated to, 3 [Source:MGI Symbol;Acc:MGI:1917372] [ENSMUST00000134555]	8.92035	160.328	3.0757	17.9733	ENSMUST00000134555		AK145442	Mm.288898	70122	ENSMUST00000134555	TC1684653	GO:0003682(chromatin binding)|GO:0005515(protein binding)|GO:0005634(nucleus)|GO:0005694(chromosome)|GO:0006355(regulation of transcription, DNA-templated)|GO:0007379(segment specification)|GO:0008023(transcription elongation factor complex)|GO:0009952(anterior/posterior pattern specification)|GO:0042393(histone binding)|GO:0045893(positive regulation of transcription, DNA-templated)|GO:0070577(l…	chr4:87480852-87480793	mm|4qC4
A_65_P09758			34.2686	248.777	3.07231	7.25962	AK079263		AK079263	Mm.436450			TC1598146		chr18:56895819-56895878	mm|18qD3
A_51_P241843	Tmem202	Mus musculus transmembrane protein 202 (Tmem202), mRNA [NM_178388]	54.3226	394.035	3.07104	7.25362	NM_178388	NM_178388	NM_178388	Mm.216135	73893	ENSMUST00000214580	TC1591199	GO:0003674(molecular_function)|GO:0005886(plasma membrane)|GO:0008150(biological_process)|GO:0016020(membrane)|GO:0016021(integral component of membrane)	chr9:59366795-59366736	mm|9qB
A_51_P371051	Glipr1	Mus musculus GLI pathogenesis-related 1 (glioma) (Glipr1), mRNA [NM_028608]	984.496	4111.22	3.06829	4.17596	NM_028608	NM_028608	NM_028608	Mm.173790	73690	ENSMUST00000161870	TC1580283	GO:0005576(extracellular region)|GO:0005615(extracellular space)|GO:0016020(membrane)|GO:0016021(integral component of membrane)	chr10:111425891-111423707	mm|10qD2
A_55_P2910661	Fgr	Mus musculus FGR proto-oncogene, Src family tyrosine kinase (Fgr), mRNA [NM_010208]	404.682	2151.95	3.0626	5.31764	NM_010208	NM_010208	NM_010208	Mm.271665	14191	ENSMUST00000030693	TC1590068	GO:0000166(nucleotide binding)|GO:0001784(phosphotyrosine residue binding)|GO:0002376(immune system process)|GO:0004672(protein kinase activity)|GO:0004713(protein tyrosine kinase activity)|GO:0004715(non-membrane spanning protein tyrosine kinase activity)|GO:0005102(signaling receptor binding)|GO:0005515(protein binding)|GO:0005524(ATP binding)|GO:0005737(cytoplasm)|GO:0005739(mitochondrion)|GO:…	chr4:132557111-132557169	mm|4qD2.3
A_55_P2579149	Gm36886	PREDICTED: Mus musculus predicted gene, 36886 (Gm36886), ncRNA [XR_381358]	3.69234	113.219	3.06038	30.6632	XR_381358	XR_381358	XR_381358		102640940				chr12:26165004-26165063	mm|12qA1.3
A_66_P102709	2700089I24Rik	Mus musculus RIKEN cDNA 2700089I24 gene (2700089I24Rik), long non-coding RNA [NR_045308]	5.64331	99.9132	3.05952	17.7047	NR_045308	NR_045308	NR_045308	Mm.410849	72647		NP743853		chr19:59635103-59635162	mm|19qD3
A_55_P2028570	Sgsh	Mus musculus N-sulfoglucosamine sulfohydrolase (sulfamidase) (Sgsh), mRNA [NM_018822]	8413.27	37040.1	3.05692	4.40258	NM_018822	NM_018822	NM_018822	Mm.103788	27029	ENSMUST00000100172	NP722642	GO:0005515(protein binding)|GO:0005764(lysosome)|GO:0006027(glycosaminoglycan catabolic process)|GO:0008484(sulfuric ester hydrolase activity)|GO:0016250(N-sulfoglucosamine sulfohydrolase activity)|GO:0030200(heparan sulfate proteoglycan catabolic process)|GO:0030201(heparan sulfate proteoglycan metabolic process)	chr11:119204924-119204865	mm|11qE2
A_51_P387239	Iigp1	Mus musculus interferon inducible GTPase 1 (Iigp1), transcript variant 1, mRNA [NM_021792]	635.928	2640.11	3.05579	4.15159	NM_021792	NM_021792	NM_021792	Mm.261140	60440	ENSMUST00000032473	TC1577433	GO:0000166(nucleotide binding)|GO:0002376(immune system process)|GO:0003924(GTPase activity)|GO:0005515(protein binding)|GO:0005525(GTP binding)|GO:0005634(nucleus)|GO:0005737(cytoplasm)|GO:0005783(endoplasmic reticulum)|GO:0005789(endoplasmic reticulum membrane)|GO:0005794(Golgi apparatus)|GO:0006952(defense response)|GO:0009617(response to bacterium)|GO:0010506(regulation of autophagy)|GO:00160…	chr18:60552153-60552212	mm|18qD3
A_55_P2088711	Sgsm1	Mus musculus small G protein signaling modulator 1 (Sgsm1), transcript variant 3, mRNA [NM_001162965]	3.52324	106.168	3.0456	30.1336	NM_001162965	NM_001162965	NM_001162965	Mm.200203	52850	ENSMUST00000147856	TC1612039	GO:0005096(GTPase activator activity)|GO:0005515(protein binding)|GO:0005737(cytoplasm)|GO:0005794(Golgi apparatus)|GO:0005829(cytosol)|GO:0006886(intracellular protein transport)|GO:0016020(membrane)|GO:0017137(Rab GTPase binding)|GO:0030659(cytoplasmic vesicle membrane)|GO:0031410(cytoplasmic vesicle)|GO:0045944(positive regulation of transcription by RNA polymerase II)|GO:0090630(activation of…	chr5:113687191-113687132	mm|5qF
A_55_P2564702	Gm34464	PREDICTED: Mus musculus predicted gene, 34464 (Gm34464), transcript variant X2, ncRNA [XR_878228]	6.51508	113.569	3.04281	17.4317	XR_878228	XR_878228	XR_878228		102637726				chrX:106383764-106382027	mm|XqD
A_55_P2510730			3.17993	95.3955	3.04182	29.9993									chr2:117061210-117061269	mm|2qE5
A_55_P2030692	Gm1527	Mus musculus predicted gene 1527 (Gm1527), mRNA [NM_001033479]	3.212	96.2904	3.04122	29.9784	NM_001033479	NM_001033479	NM_001033479	Mm.60893	385263	ENSMUST00000099170	TC1593613	GO:0005096(GTPase activator activity)|GO:0005575(cellular_component)|GO:0008150(biological_process)	chr3:28825479-28825538	mm|3qA3
A_55_P2358299	AU021128	AU019847 Mouse eight-cell stage embryo cDNA Mus musculus cDNA clone J0523C08 3. [AU019847]	3.55919	106.693	3.04118	29.9769	AU019847		AU019847	Mm.26187	99209				chr2:052734890-052734832	mm|2qC1.1
A_55_P1972892		predicted pseudogene 10169 [Source:MGI Symbol;Acc:MGI:3642393] [ENSMUST00000121822]	1028.19	4238.24	3.04054	4.12206	ENSMUST00000121822					ENSMUST00000121822			chr10:75322907-75322848	mm|10qC1
A_55_P2736570	Hnrnpf	Mus musculus heterogeneous nuclear ribonucleoprotein F (Hnrnpf), transcript variant 4, mRNA [NM_001166429]	2746.96	11962.3	3.03445	4.35474	NM_001166429	NM_001166429	NM_001166429	Mm.422979	98758	ENSMUST00000024811	TC1582726	GO:0003676(nucleic acid binding)|GO:0003723(RNA binding)|GO:0003727(single-stranded RNA binding)|GO:0005634(nucleus)|GO:0005654(nucleoplasm)|GO:0005681(spliceosomal complex)|GO:0005829(cytosol)|GO:0006397(mRNA processing)|GO:0008134(transcription factor binding)|GO:0008380(RNA splicing)|GO:0017025(TBP-class protein binding)|GO:0043484(regulation of RNA splicing)|GO:0071013(catalytic step 2 splice…	chr6:117877336-117877395	mm|6qF1
A_55_P2099039	Cd200r2	Mus musculus Cd200 receptor 2 (Cd200r2), mRNA [NM_206535]	7.17845	123.942	3.03254	17.2659	NM_206535	NM_206535	NM_206535	Mm.441535	271375	ENSMUST00000102805	TC1595018	GO:0005515(protein binding)|GO:0007165(signal transduction)|GO:0009897(external side of plasma membrane)|GO:0016020(membrane)|GO:0016021(integral component of membrane)|GO:0038023(signaling receptor activity)	chr16:44915823-44915882	mm|16qB4
A_55_P2480722	H2-L	Mus musculus histocompatibility 2, D region locus L (H2-L), mRNA [NM_001267808]	7482.39	32493.2	3.02873	4.34263	NM_001267808	NM_001267808	NM_001267808	Mm.439675	14980	ENSMUST00000172785	TC1574671	GO:0001916(positive regulation of T cell mediated cytotoxicity)|GO:0002376(immune system process)|GO:0002474(antigen processing and presentation of peptide antigen via MHC class I)|GO:0002476(antigen processing and presentation of endogenous peptide antigen via MHC class Ib)|GO:0005102(signaling receptor binding)|GO:0005886(plasma membrane)|GO:0006952(defense response)|GO:0006955(immune response)…
A_55_P2721935	Bcl7a	B cell CLL/lymphoma 7A [Source:MGI Symbol;Acc:MGI:1924295] [ENSMUST00000117971]	1304.48	5343.18	3.027	4.096	ENSMUST00000117971		AK137973	Mm.151960	77045	ENSMUST00000117971		GO:0003674(molecular_function)|GO:0005575(cellular_component)|GO:0008150(biological_process)	chr5:123810192-123810251	mm|5qF
A_55_P2360271	9530056K15Rik		3.85664	113.334	3.02432	29.3869	AK035765		AK035765	Mm.188979	320650				chr5:144159864-144159923	mm|5qG2
A_55_P2030647	Dusp13	Mus musculus dual specificity phosphatase 13 (Dusp13), transcript variant 1, mRNA [NM_001007268]	10.4072	177.826	3.02134	17.0868	NM_001007268	NM_001007268	NM_001007268	Mm.390674	27389	ENSMUST00000127851	NP1486353	GO:0004721(phosphoprotein phosphatase activity)|GO:0004725(protein tyrosine phosphatase activity)|GO:0005737(cytoplasm)|GO:0006470(protein dephosphorylation)|GO:0008138(protein tyrosine/serine/threonine phosphatase activity)|GO:0016311(dephosphorylation)|GO:0016787(hydrolase activity)|GO:0016791(phosphatase activity)	chr14:22552694-22552635	mm|14qA3
A_55_P2800423	Flt1	Mus musculus FMS-like tyrosine kinase 1 (Flt1), transcript variant 2, mRNA [NM_001363135]	313.935	1630.39	3.01954	5.1934	NM_001363135	NM_001363135	NM_001363135	Mm.401078	14254	ENSMUST00000110529		GO:0000166(nucleotide binding)|GO:0001525(angiogenesis)|GO:0001569(branching involved in blood vessel morphogenesis)|GO:0001666(response to hypoxia)|GO:0002040(sprouting angiogenesis)|GO:0002548(monocyte chemotaxis)|GO:0004672(protein kinase activity)|GO:0004713(protein tyrosine kinase activity)|GO:0004714(transmembrane receptor protein tyrosine kinase activity)|GO:0004888(transmembrane signaling…	chr5:148448947-148448888	mm|5qG3
A_55_P2010301	Serpina1c	Mus musculus serine (or cysteine) peptidase inhibitor, clade A, member 1C (Serpina1c), mRNA [NM_009245]	6.12689	104.466	3.01905	17.0504	NM_009245	NM_009245	NM_009245	Mm.439694	20702	ENSMUST00000074051	TC1573631	GO:0002020(protease binding)|GO:0004866(endopeptidase inhibitor activity)|GO:0004867(serine-type endopeptidase inhibitor activity)|GO:0005576(extracellular region)|GO:0005615(extracellular space)|GO:0005783(endoplasmic reticulum)|GO:0005794(Golgi apparatus)|GO:0010466(negative regulation of peptidase activity)|GO:0010951(negative regulation of endopeptidase activity)|GO:0030414(peptidase inhibito…	chr12:105133224-105133165	mm|12qE
A_51_P301367	P2ry10	Mus musculus purinergic receptor P2Y, G-protein coupled 10 (P2ry10), transcript variant 1, mRNA [NM_172435]	45.9238	321.923	3.01874	7.00994	NM_172435	NM_172435	NM_172435	Mm.74639	78826	ENSMUST00000150494	TC1579721	GO:0004930(G protein-coupled receptor activity)|GO:0005886(plasma membrane)|GO:0005887(integral component of plasma membrane)|GO:0007165(signal transduction)|GO:0007186(G protein-coupled receptor signaling pathway)|GO:0016020(membrane)|GO:0016021(integral component of membrane)|GO:0035025(positive regulation of Rho protein signal transduction)|GO:0045028(G protein-coupled purinergic nucleotide re…	chrX:104300083-104300142	mm|XqD
A_55_P1975560	Ifi204	Mus musculus interferon activated gene 204 (Ifi204), mRNA [NM_008329]	5521.07	23840.7	3.01709	4.31813	NM_008329	NM_008329	NM_008329	Mm.261270	15951	ENSMUST00000111214	TC1596340	GO:0000978(RNA polymerase II proximal promoter sequence-specific DNA binding)|GO:0001078(proximal promoter DNA-binding transcription repressor activity, RNA polymerase II-specific)|GO:0003690(double-stranded DNA binding)|GO:0003712(transcription coregulator activity)|GO:0005515(protein binding)|GO:0005634(nucleus)|GO:0005654(nucleoplasm)|GO:0005730(nucleolus)|GO:0005737(cytoplasm)|GO:0005829(cyto…	chr1:175677706-175677647	mm|1qH3
A_66_P130336		GB	11.6283	197.531	3.01505	16.9871	AK078702		AK078702	Mm.400471			NP721293		chr3:10022384-10022325	mm|3qA1
A_52_P1020860	AW112010	Mus musculus expressed sequence AW112010 (AW112010), long non-coding RNA [NR_102366]	1313.81	5350.83	3.01484	4.07276	NR_102366	NR_102366	NR_102366	Mm.6381	107350		TC1643491	GO:0003674(molecular_function)|GO:0005575(cellular_component)|GO:0008150(biological_process)	chr19:11122408-11122349	mm|19qA
A_51_P262421	Kdelc1	Mus musculus KDEL (Lys-Asp-Glu-Leu) containing 1 (Kdelc1), mRNA [NM_023645]	417.719	2161.14	3.01261	5.17367	NM_023645	NM_023645	NM_023645	Mm.281714	72050	ENSMUST00000027213	TC1594083	GO:0005783(endoplasmic reticulum)|GO:0005788(endoplasmic reticulum lumen)|GO:0046527(glucosyltransferase activity)	chr1:44164619-44163900	mm|1qC1.1
A_51_P434301	Osbpl5	Mus musculus oxysterol binding protein-like 5 (Osbpl5), transcript variant 1, mRNA [NM_024289]	13.1279	222.099	3.01067	16.9181	NM_024289	NM_024289	NM_024289	Mm.21199	79196	ENSMUST00000169984	TC1580121	GO:0001786(phosphatidylserine binding)|GO:0005548(phospholipid transporter activity)|GO:0005783(endoplasmic reticulum)|GO:0005829(cytosol)|GO:0006869(lipid transport)|GO:0008289(lipid binding)|GO:0015248(sterol transporter activity)|GO:0015485(cholesterol binding)|GO:0015914(phospholipid transport)|GO:0016020(membrane)|GO:0016021(integral component of membrane)|GO:0032934(sterol binding)|GO:00432…	chr7:150872641-150872582	mm|7qF5
A_66_P101624	Gm11730	Q8GFS7_CITFR (Q8GFS7) TraL, partial (8%) [TC1703491]	3.62524	104.695	3.00955	28.8795	AK086245		AK086245	Mm.383718	102637059		TC1703491		chr11:116957008-116956949	mm|11qE2
A_55_P1953402	Mlana	Mus musculus melan-A (Mlana), mRNA [NM_029993]	3.57705	103.281	3.00937	28.8733	NM_029993	NM_029993	NM_029993	Mm.138437	77836	ENSMUST00000025719	TC1587408	GO:0005789(endoplasmic reticulum membrane)|GO:0005794(Golgi apparatus)|GO:0005802(trans-Golgi network)|GO:0042470(melanosome)	chr19:29782737-29782796	mm|19qC1
A_55_P2587637	Epha7	Mus musculus Eph receptor A7 (Epha7), transcript variant 2, mRNA [NM_001122889]	3.3486	95.566	2.99949	28.5391	NM_001122889	NM_001122889	NM_001122889	Mm.257266	13841	ENSMUST00000136827	TC1595952	GO:0000166(nucleotide binding)|GO:0001934(positive regulation of protein phosphorylation)|GO:0004672(protein kinase activity)|GO:0004713(protein tyrosine kinase activity)|GO:0004714(transmembrane receptor protein tyrosine kinase activity)|GO:0004888(transmembrane signaling receptor activity)|GO:0005003(ephrin receptor activity)|GO:0005004(GPI-linked ephrin receptor activity)|GO:0005005(transmembr…	chr4:28748230-28748289	mm|4qA4
A_51_P260683	Rgs1	Mus musculus regulator of G-protein signaling 1 (Rgs1), mRNA [NM_015811]	6429.49	27412.2	2.99092	4.2635	NM_015811	NM_015811	NM_015811	Mm.103701	50778	ENSMUST00000167812	TC1646744	GO:0001965(G-protein alpha-subunit binding)|GO:0005096(GTPase activator activity)|GO:0005737(cytoplasm)|GO:0005829(cytosol)|GO:0005886(plasma membrane)|GO:0007165(signal transduction)|GO:0007186(G protein-coupled receptor signaling pathway)|GO:0008277(regulation of G protein-coupled receptor signaling pathway)|GO:0009617(response to bacterium)|GO:0009968(negative regulation of signal transduction…	chr1:146092021-146091962	mm|1qF
A_51_P477121	Pmaip1	Mus musculus phorbol-12-myristate-13-acetate-induced protein 1 (Pmaip1), mRNA [NM_021451]	1926.83	7757.07	2.99008	4.02583	NM_021451	NM_021451	NM_021451	Mm.271878	58801	ENSMUST00000025399	TC1597591	GO:0001836(release of cytochrome c from mitochondria)|GO:0005515(protein binding)|GO:0005739(mitochondrion)|GO:0006915(apoptotic process)|GO:0006919(activation of cysteine-type endopeptidase activity involved in apoptotic process)|GO:0006974(cellular response to DNA damage stimulus)|GO:0008630(intrinsic apoptotic signaling pathway in response to DNA damage)|GO:0009411(response to UV)|GO:0010165(r…	chr18:66625088-66625147	mm|18qE1
A_55_P2124043	Tceanc	Mus musculus transcription elongation factor A (SII) N-terminal and central domain containing (Tceanc), mRNA [NM_001007577]	10.4518	172.802	2.98594	16.5332	NM_001007577	NM_001007577	NM_001007577	Mm.336318	245695	ENSMUST00000112187	TC1600368	GO:0003674(molecular_function)|GO:0005575(cellular_component)|GO:0005634(nucleus)|GO:0006351(transcription, DNA-templated)	chrX:162941283-162941224	mm|XqF5
A_55_P2176185	Pcdh15	Mus musculus protocadherin 15 (Pcdh15), transcript variant K, mRNA [NM_001142746]	3.29022	91.6975	2.97936	27.8697	NM_001142746	NM_001142746	NM_001142746	Mm.338933	11994	ENSMUST00000191854	TC1698711	GO:0001750(photoreceptor outer segment)|GO:0001964(startle response)|GO:0002009(morphogenesis of an epithelium)|GO:0005509(calcium ion binding)|GO:0005515(protein binding)|GO:0005576(extracellular region)|GO:0005615(extracellular space)|GO:0005737(cytoplasm)|GO:0005886(plasma membrane)|GO:0005887(integral component of plasma membrane)|GO:0007015(actin filament organization)|GO:0007155(cell adhesi…	chr10:74112334-74112393	mm|10qB5.3
A_55_P2121543	Rps20	Mus musculus ribosomal protein S20 (Rps20), mRNA [NM_026147]	58855.1	130167	2.978	2.21165	NM_026147	NM_026147	NM_026147	Mm.21938	67427	ENSMUST00000103009	TC1729053	GO:0003723(RNA binding)|GO:0003735(structural constituent of ribosome)|GO:0005622(intracellular)|GO:0005737(cytoplasm)|GO:0005840(ribosome)|GO:0006412(translation)|GO:0015935(small ribosomal subunit)|GO:0022627(cytosolic small ribosomal subunit)|GO:0045202(synapse)	chr4:3761679-3761620	mm|4qA1
A_51_P372112	Gpc6	Mus musculus glypican 6 (Gpc6), transcript variant 1, mRNA [NM_001079844]	3.83011	106.201	2.97503	27.7278	NM_001079844	NM_001079844	NM_001079844	Mm.440025	23888	ENSMUST00000088483	TC1584382	GO:0005576(extracellular region)|GO:0005886(plasma membrane)|GO:0005887(integral component of plasma membrane)|GO:0009966(regulation of signal transduction)|GO:0016020(membrane)|GO:0016477(cell migration)|GO:0031225(anchored component of membrane)|GO:0045202(synapse)|GO:0046658(anchored component of plasma membrane)|GO:0062023(collagen-containing extracellular matrix)|GO:0098696(regulation of neu…	chr14:118375138-118375197	mm|14qE4
A_55_P2110713	Anxa2	Mus musculus annexin A2 (Anxa2), mRNA [NM_007585]	3183.54	13446.5	2.97166	4.22377	NM_007585	NM_007585	NM_007585	Mm.238343	12306	ENSMUST00000034756	TC1593194	GO:0001525(angiogenesis)|GO:0001725(stress fiber)|GO:0001726(ruffle)|GO:0001765(membrane raft assembly)|GO:0001786(phosphatidylserine binding)|GO:0001921(positive regulation of receptor recycling)|GO:0001934(positive regulation of protein phosphorylation)|GO:0002020(protease binding)|GO:0003417(growth plate cartilage development)|GO:0004859(phospholipase inhibitor activity)|GO:0005262(calcium cha…	chr9:69339532-69339591	mm|9qC
A_51_P244950	Dpys	Mus musculus dihydropyrimidinase (Dpys), transcript variant 2, mRNA [NM_001164466]	5.95557	96.9627	2.96942	16.281	NM_001164466	NM_001164466	NM_001164466	Mm.275974	64705	ENSMUST00000110306	TC1583458	GO:0002058(uracil binding)|GO:0002059(thymine binding)|GO:0004157(dihydropyrimidinase activity)|GO:0005737(cytoplasm)|GO:0005829(cytosol)|GO:0006208(pyrimidine nucleobase catabolic process)|GO:0006210(thymine catabolic process)|GO:0006212(uracil catabolic process)|GO:0008270(zinc ion binding)|GO:0016597(amino acid binding)|GO:0016787(hydrolase activity)|GO:0016810(hydrolase activity, acting on ca…	chr15:39614608-39614549	mm|15qB3.1
A_66_P101034			3.45995	94.9893	2.96661	27.4539	AK089129		AK089129	Mm.367145			TC1616001		chr6:6766434-6766375	mm|6qA1
A_55_P2806300	Grasp	Mus musculus GRP1 (general receptor for phosphoinositides 1)-associated scaffold protein (Grasp), mRNA [NM_019518]	383.163	1930.86	2.96467	5.03928	NM_019518	NM_019518	NM_019518	Mm.276573	56149	ENSMUST00000000543	TC1582426	GO:0005515(protein binding)|GO:0005641(nuclear envelope lumen)|GO:0005737(cytoplasm)|GO:0005886(plasma membrane)|GO:0006886(intracellular protein transport)|GO:0007165(signal transduction)|GO:0008104(protein localization)|GO:0014069(postsynaptic density)|GO:0016020(membrane)|GO:0030165(PDZ domain binding)|GO:0030306(ADP-ribosylation factor binding)|GO:0042802(identical protein binding)|GO:0098685…	chr15:101063123-101063182	mm|15qF2
A_55_P2915623	Vmn1r218	Mus musculus vomeronasal 1 receptor 218 (Vmn1r218), mRNA [NM_134222]	3.86487	105.67	2.96312	27.3411	NM_134222	NM_134222	NM_134222	Mm.377210	171256	ENSMUST00000074992	NP496247	GO:0005550(pheromone binding)|GO:0005887(integral component of plasma membrane)|GO:0016503(pheromone receptor activity)|GO:0019236(response to pheromone)	chr13:23228580-23228639	mm|13qA3.1
A_52_P355084	Metrnl	Mus musculus meteorin, glial cell differentiation regulator-like (Metrnl), mRNA [NM_144797]	1058.69	4208.28	2.96293	3.97497	NM_144797	NM_144797	NM_144797	Mm.153566	210029	ENSMUST00000106089	TC1596299	GO:0005179(hormone activity)|GO:0005576(extracellular region)|GO:0005615(extracellular space)|GO:0009409(response to cold)|GO:0014850(response to muscle activity)|GO:0045444(fat cell differentiation)|GO:0050728(negative regulation of inflammatory response)|GO:0050873(brown fat cell differentiation)|GO:0090336(positive regulation of brown fat cell differentiation)|GO:0097009(energy homeostasis)	chr11:121577358-121577417	mm|11qE2
A_55_P2576195	Gm46113	PREDICTED: Mus musculus uncharacterized LOC108167653 (LOC108167653), ncRNA [XR_001779175]	32.6911	220.56	2.96016	6.74678	XR_001779175	XR_001779175	XR_001779175	Mm.214341	108167653				chr9:54544571-54544512	mm|9qA5.3
A_52_P199035		BB246015 RIKEN full-length enriched, 7 days neonate cerebellum Mus musculus cDNA clone A730012K24 3. [BB246015]	3.18485	86.5356	2.95782	27.1711	AK042637		AK042637	Mm.404494			TC1634382		chr11:18926470-18926411	mm|11qA3.1
A_51_P359636	Lgals3bp	Mus musculus lectin, galactoside-binding, soluble, 3 binding protein (Lgals3bp), mRNA [NM_011150]	18067.3	64535.7	2.95574	3.57196	NM_011150	NM_011150	NM_011150	Mm.3152	19039	ENSMUST00000043722	TC1727017	GO:0005044(scavenger receptor activity)|GO:0005515(protein binding)|GO:0005576(extracellular region)|GO:0005615(extracellular space)|GO:0007155(cell adhesion)|GO:0016020(membrane)	chr11:118254129-118254070	mm|11qE2
A_55_P2727913	4930592I03Rik		3.57519	96.8166	2.95498	27.0801	AK016386		AK016386	Mm.420737	75853		TC1690846	GO:0003674(molecular_function)|GO:0005575(cellular_component)|GO:0008150(biological_process)	chr18:83089396-83089337	mm|18qE3
A_51_P497171	Ly9	Mus musculus lymphocyte antigen 9 (Ly9), transcript variant 1, mRNA [NM_008534]	374.299	1875.66	2.95447	5.01111	NM_008534	NM_008534	NM_008534	Mm.560	17085	ENSMUST00000143463	TC1580063	GO:0002250(adaptive immune response)|GO:0002376(immune system process)|GO:0005886(plasma membrane)|GO:0007155(cell adhesion)|GO:0009986(cell surface)|GO:0016020(membrane)|GO:0016021(integral component of membrane)|GO:0032740(positive regulation of interleukin-17 production)|GO:0045087(innate immune response)|GO:0072540(T-helper 17 cell lineage commitment)	chr1:173518790-173518744	mm|1qH3
A_51_P482148	Mecom	Mus musculus MDS1 and EVI1 complex locus (Mecom), transcript variant 1, mRNA [NM_007963]	3.82747	103.488	2.95367	27.0383	NM_007963	NM_007963	NM_007963	Mm.56965	14013	ENSMUST00000172697	NP381265	GO:0000118(histone deacetylase complex)|GO:0000977(RNA polymerase II regulatory region sequence-specific DNA binding)|GO:0001701(in utero embryonic development)|GO:0001780(neutrophil homeostasis)|GO:0003676(nucleic acid binding)|GO:0003677(DNA binding)|GO:0003700(DNA-binding transcription factor activity)|GO:0005515(protein binding)|GO:0005634(nucleus)|GO:0006355(regulation of transcription, DNA-…	chr3:29876244-29876185	mm|3qA3
A_55_P2943550	St8sia6	Mus musculus ST8 alpha-N-acetyl-neuraminide alpha-2,8-sialyltransferase 6 (St8sia6), mRNA [NM_145838]	510.512	2556.96	2.95356	5.00861	NM_145838	NM_145838	NM_145838	Mm.330004	241230	ENSMUST00000003509	TC1582378	GO:0001574(ganglioside biosynthetic process)|GO:0001835(blastocyst hatching)|GO:0005794(Golgi apparatus)|GO:0006486(protein glycosylation)|GO:0006493(protein O-linked glycosylation)|GO:0008373(sialyltransferase activity)|GO:0009100(glycoprotein metabolic process)|GO:0009247(glycolipid biosynthetic process)|GO:0009311(oligosaccharide metabolic process)|GO:0016020(membrane)|GO:0016021(integral comp…	chr2:13576626-13576567	mm|2qA1
A_51_P344399	Rilpl2	Mus musculus Rab interacting lysosomal protein-like 2 (Rilpl2), mRNA [NM_030259]	511.264	2556.64	2.95065	5.00062	NM_030259	NM_030259	NM_030259	Mm.425280	80291	ENSMUST00000031347	TC1581524	GO:0003382(epithelial cell morphogenesis)|GO:0005622(intracellular)|GO:0005623(cell)|GO:0005737(cytoplasm)|GO:0005813(centrosome)|GO:0005829(cytosol)|GO:0005856(cytoskeleton)|GO:0005929(cilium)|GO:0015031(protein transport)|GO:0016020(membrane)|GO:0031267(small GTPase binding)|GO:0036064(ciliary basal body)|GO:0042802(identical protein binding)|GO:0042995(cell projection)|GO:0046983(protein dimer…	chr5:124918597-124913763	mm|5qF
A_55_P2117465	Gm6559	Mus musculus predicted gene 6559 (Gm6559), long non-coding RNA [NR_110455]	6.58054	104.731	2.945	15.9153	NR_110455	NR_110455	NR_110455	Mm.389772	625167			GO:0003674(molecular_function)|GO:0005739(mitochondrion)|GO:0008150(biological_process)	chr6:51342702-51342761	mm|6qB3
A_55_P2145711	Tox3	Mus musculus TOX high mobility group box family member 3 (Tox3), mRNA [NM_172913]	3.45686	92.0592	2.94079	26.6309	NM_172913	NM_172913	NM_172913	Mm.302755	244579	ENSMUST00000109621	TC1583596	GO:0003677(DNA binding)|GO:0003682(chromatin binding)|GO:0005634(nucleus)|GO:0006915(apoptotic process)|GO:0019722(calcium-mediated signaling)|GO:0034056(estrogen response element binding)|GO:0042803(protein homodimerization activity)|GO:0042981(regulation of apoptotic process)|GO:0043524(negative regulation of neuron apoptotic process)|GO:0045893(positive regulation of transcription, DNA-templat…	chr8:92771168-92771109	mm|8qC4
A_55_P2025765	Adam8	Mus musculus a disintegrin and metallopeptidase domain 8 (Adam8), transcript variant 1, mRNA [NM_007403]	1597.28	6282.55	2.94041	3.93329	NM_007403	NM_007403	NM_007403	Mm.15969	11501	ENSMUST00000128332	TC1573387	GO:0000902(cell morphogenesis)|GO:0001525(angiogenesis)|GO:0002102(podosome)|GO:0002523(leukocyte migration involved in inflammatory response)|GO:0002675(positive regulation of acute inflammatory response)|GO:0002693(positive regulation of cellular extravasation)|GO:0004222(metalloendopeptidase activity)|GO:0005178(integrin binding)|GO:0005509(calcium ion binding)|GO:0005515(protein binding)|GO:0…	chr7:147164932-147164873	mm|7qF4
A_55_P2725921		DS152D_D11 Eppig [DV657299]	3.70651	98.4617	2.93867	26.5645	DV657299		DV657299	Mm.454947			TC1633262		chr10:57433176-57433235	mm|10qB4
A_52_P169048	Dnmt3a	Mus musculus DNA methyltransferase 3A (Dnmt3a), transcript variant 1, mRNA [NM_007872]	146.53	726.917	2.93612	4.96087	NM_007872	NM_007872	NM_007872	Mm.5001	13435	ENSMUST00000174817	TC1574120	GO:0000122(negative regulation of transcription by RNA polymerase II)|GO:0000775(chromosome, centromeric region)|GO:0000791(euchromatin)|GO:0000792(heterochromatin)|GO:0000978(RNA polymerase II proximal promoter sequence-specific DNA binding)|GO:0001741(XY body)|GO:0003677(DNA binding)|GO:0003682(chromatin binding)|GO:0003886(DNA (cytosine-5-)-methyltransferase activity)|GO:0005515(protein bindin…	chr12:3908227-3908286	mm|12qA1.1
A_55_P2722278	Arhgef2	rho/rac guanine nucleotide exchange factor (GEF) 2 [Source:MGI Symbol;Acc:MGI:103264] [ENSMUST00000176514]	9.94696	156.963	2.93583	15.78	ENSMUST00000176514		LF193990	Mm.482396	16800	ENSMUST00000176514		GO:0000132(establishment of mitotic spindle orientation)|GO:0000902(cell morphogenesis)|GO:0002102(podosome)|GO:0002376(immune system process)|GO:0005085(guanyl-nucleotide exchange factor activity)|GO:0005089(Rho guanyl-nucleotide exchange factor activity)|GO:0005515(protein binding)|GO:0005737(cytoplasm)|GO:0005794(Golgi apparatus)|GO:0005856(cytoskeleton)|GO:0005874(microtubule)|GO:0005923(bice…	chr3:88421364-88421423	mm|3qF1
A_55_P2509301	H2-Q7	Mus musculus histocompatibility 2, Q region locus 7 (H2-Q7), transcript variant 3, mRNA [NM_001198561]	4858.45	20158.9	2.93506	4.14925	NM_001198561	NM_001198561	NM_001198561	Mm.431282	15018	ENSMUST00000172979	NP057685	GO:0001916(positive regulation of T cell mediated cytotoxicity)|GO:0002376(immune system process)|GO:0002474(antigen processing and presentation of peptide antigen via MHC class I)|GO:0002476(antigen processing and presentation of endogenous peptide antigen via MHC class Ib)|GO:0005102(signaling receptor binding)|GO:0005783(endoplasmic reticulum)|GO:0005794(Golgi apparatus)|GO:0005797(Golgi media…	chr17:35576926-35576985	mm|17qB1
A_52_P286002	Obsl1	Mus musculus obscurin-like 1 (Obsl1), transcript variant 1, mRNA [NM_178884]	3.46067	91.5119	2.9348	26.4434	NM_178884	NM_178884	NM_178884	Mm.236454	98733	ENSMUST00000113565	NP834216	GO:0005737(cytoplasm)|GO:0005794(Golgi apparatus)|GO:0005865(striated muscle thin filament)|GO:0006936(muscle contraction)|GO:0008307(structural constituent of muscle)|GO:0030017(sarcomere)|GO:0030018(Z disc)|GO:0030240(skeletal muscle thin filament assembly)|GO:0030241(skeletal muscle myosin thick filament assembly)|GO:0031430(M band)|GO:0045214(sarcomere organization)|GO:0048739(cardiac muscle …	chr1:75494682-75493829	mm|1qC4
A_52_P203691	Arl5c	Mus musculus ADP-ribosylation factor-like 5C (Arl5c), transcript variant 1, mRNA [NM_207231]	2184.08	8565.69	2.93421	3.92189	NM_207231	NM_207231	NM_207231	Mm.277896	217151	ENSMUST00000042971	TC1585014	GO:0000166(nucleotide binding)|GO:0005525(GTP binding)|GO:0005622(intracellular)|GO:0005737(cytoplasm)|GO:0005802(trans-Golgi network)|GO:0006886(intracellular protein transport)|GO:0016192(vesicle-mediated transport)|GO:1903292(protein localization to Golgi membrane)	chr18:80666579-80666520	mm|18qE3
A_66_P120108	Gm9936	predicted gene 9936 [Source:MGI Symbol;Acc:MGI:3641854] [ENSMUST00000201635]	3.77186	99.6685	2.93418	26.4242	ENSMUST00000201635	XM_006530513	XM_006530513	Mm.251409	791292	ENSMUST00000201635	TC1592812	GO:0003674(molecular_function)|GO:0005575(cellular_component)|GO:0008150(biological_process)	chr5:115305861-115305802	mm|5qF
A_55_P2019058	Acaca	Mus musculus acetyl-Coenzyme A carboxylase alpha (Acaca), mRNA [NM_133360]	1036.74	4062.16	2.9322	3.9182	NM_133360	NM_133360	NM_133360	Mm.31374	107476	ENSMUST00000103201	TC1602014	GO:0000166(nucleotide binding)|GO:0001650(fibrillar center)|GO:0001894(tissue homeostasis)|GO:0003824(catalytic activity)|GO:0003989(acetyl-CoA carboxylase activity)|GO:0004075(biotin carboxylase activity)|GO:0005515(protein binding)|GO:0005524(ATP binding)|GO:0005737(cytoplasm)|GO:0005739(mitochondrion)|GO:0005829(cytosol)|GO:0006084(acetyl-CoA metabolic process)|GO:0006629(lipid metabolic proce…	chr11:84215093-84215152	mm|11qC
A_66_P136114	Cfl1	cofilin 1, non-muscle [Source:MGI Symbol;Acc:MGI:101757] [ENSMUST00000209469]	7.03241	110.499	2.93124	15.7128	ENSMUST00000209469		AK050651	Mm.476748	12631	ENSMUST00000209469	TC1573890	GO:0000281(mitotic cytokinesis)|GO:0001755(neural crest cell migration)|GO:0001842(neural fold formation)|GO:0003779(actin binding)|GO:0005102(signaling receptor binding)|GO:0005615(extracellular space)|GO:0005622(intracellular)|GO:0005634(nucleus)|GO:0005737(cytoplasm)|GO:0005856(cytoskeleton)|GO:0005886(plasma membrane)|GO:0005911(cell-cell junction)|GO:0006468(protein phosphorylation)|GO:00066…	chr19:5494708-5494767	mm|19qA
A_55_P2544411	Gm30896	PREDICTED: Mus musculus predicted gene, 30896 (Gm30896), ncRNA [XR_001785202]	3.79632	99.3982	2.9264	26.1828	XR_001785202	XR_001785202	XR_001785202		102632951				chr6:29627236-29627295	mm|6qA3.3
A_55_P1957459	Lilrb4a	Mus musculus leukocyte immunoglobulin-like receptor, subfamily B, member 4A (Lilrb4a), transcript variant 2, mRNA [NM_001291894]	7051.63	29109.1	2.9245	4.128	NM_001291894	NM_001291894	NM_001291894	Mm.34408	14728	ENSMUST00000218123	TC1572053		chr10:51216160-51216219	mm|10qB3
A_55_P1978511	H2-Q7	Mus musculus histocompatibility 2, Q region locus 7 (H2-Q7), transcript variant 1, mRNA [NM_010394]	16579.3	58425.9	2.92448	3.52402	NM_010394	NM_010394	NM_010394	Mm.431282	15018	ENSMUST00000071951	TC1665440	GO:0001916(positive regulation of T cell mediated cytotoxicity)|GO:0002376(immune system process)|GO:0002474(antigen processing and presentation of peptide antigen via MHC class I)|GO:0002476(antigen processing and presentation of endogenous peptide antigen via MHC class Ib)|GO:0005102(signaling receptor binding)|GO:0005783(endoplasmic reticulum)|GO:0005794(Golgi apparatus)|GO:0005797(Golgi media…	chr17:35580315-35580374	mm|17qB1
A_52_P90363	Ifi27l2a	Mus musculus interferon, alpha-inducible protein 27 like 2A (Ifi27l2a), transcript variant 1, mRNA [NM_029803]	11478.6	40338.1	2.91802	3.5142	NM_029803	NM_029803	NM_029803	Mm.271275	76933	ENSMUST00000055071	TC1582985	GO:0003674(molecular_function)|GO:0005739(mitochondrion)|GO:0006919(activation of cysteine-type endopeptidase activity involved in apoptotic process)|GO:0007568(aging)|GO:0009615(response to virus)|GO:0016020(membrane)|GO:0016021(integral component of membrane)|GO:0097190(apoptotic signaling pathway)	chr12:104680453-104680394	mm|12qE
A_52_P639362	4930570G19Rik	Mus musculus RIKEN cDNA 4930570G19 gene (4930570G19Rik), transcript variant 1, long non-coding RNA [NR_040398]	3.85592	99.907	2.91752	25.91	NR_040398	NR_040398	NR_040398	Mm.183459	329782			GO:0003674(molecular_function)|GO:0005575(cellular_component)|GO:0008150(biological_process)	chr3:156211668-156211609	mm|3qH4
A_52_P42245	Klrb1a	Mus musculus killer cell lectin-like receptor subfamily B member 1A (Klrb1a), transcript variant 1, mRNA [NM_010737]	63.5986	416.81	2.91573	6.55376	NM_010737	NM_010737	NM_010737	Mm.16729	17057	ENSMUST00000204819	TC1588539	GO:0005886(plasma membrane)|GO:0008150(biological_process)|GO:0016020(membrane)|GO:0016021(integral component of membrane)|GO:0030246(carbohydrate binding)	chr6:128568574-128568515	mm|6qF3
A_51_P208121	Klhl25	Mus musculus kelch-like 25 (Klhl25), transcript variant 3, mRNA [NM_182782]	430.611	2108.23	2.91211	4.8959	NM_182782	NM_182782	NM_182782	Mm.206223	207952	ENSMUST00000205612	TC1582684	GO:0003674(molecular_function)|GO:0005737(cytoplasm)|GO:0006417(regulation of translation)|GO:0006446(regulation of translational initiation)|GO:0006511(ubiquitin-dependent protein catabolic process)|GO:0016567(protein ubiquitination)|GO:0031463(Cul3-RING ubiquitin ligase complex)	chr7:83012249-83012308	mm|7qD2
A_52_P32886	Gxylt2	glucoside xylosyltransferase 2 [Source:MGI Symbol;Acc:MGI:2682940] [ENSMUST00000032157]	3.17166	81.6181	2.91172	25.7336	ENSMUST00000032157		AK134520	Mm.395071	232313	ENSMUST00000032157		GO:0005575(cellular_component)|GO:0016020(membrane)|GO:0016021(integral component of membrane)|GO:0016266(O-glycan processing)|GO:0016740(transferase activity)|GO:0016757(transferase activity, transferring glycosyl groups)|GO:0035252(UDP-xylosyltransferase activity)	chr6:100760215-100760274	mm|6qD3
A_66_P111015	9530003J23Rik	RIKEN cDNA 9530003J23 gene [Source:MGI Symbol;Acc:MGI:1924647] [ENSMUST00000159193]	6.8501	104.634	2.90086	15.2748	ENSMUST00000159193		AK035441	Mm.118350	77397	ENSMUST00000159193	TC1591893	GO:0003796(lysozyme activity)|GO:0050829(defense response to Gram-negative bacterium)|GO:0050830(defense response to Gram-positive bacterium)	chr10:116669349-116669293	mm|10qD2
A_55_P2554980	Gm30001	PREDICTED: Mus musculus predicted gene, 30001 (Gm30001), transcript variant X2, ncRNA [XR_872773]	3.41123	86.5762	2.89998	25.3797	XR_872773	XR_872773	XR_872773		102631736				chr12:58008120-58008179	mm|12qC1
A_52_P472302	Fxyd6	Mus musculus FXYD domain-containing ion transport regulator 6 (Fxyd6), mRNA [NM_022004]	112.834	729.645	2.89522	6.46652	NM_022004	NM_022004	NM_022004	Mm.208287	59095	ENSMUST00000085939	TC1587372	GO:0005216(ion channel activity)|GO:0005886(plasma membrane)|GO:0006811(ion transport)|GO:0016020(membrane)|GO:0016021(integral component of membrane)|GO:0017080(sodium channel regulator activity)|GO:0098978(glutamatergic synapse)|GO:0099055(integral component of postsynaptic membrane)|GO:0099056(integral component of presynaptic membrane)|GO:2000649(regulation of sodium ion transmembrane transpo…	chr9:45204134-45204193	mm|9qA5.2
A_55_P1959953	Helz2	Mus musculus helicase with zinc finger 2, transcriptional coactivator (Helz2), mRNA [NM_183162]	414.607	2007.88	2.89227	4.84286	NM_183162	NM_183162	NM_183162	Mm.315872	229003	ENSMUST00000094203	TC1609847	GO:0000166(nucleotide binding)|GO:0000184(nuclear-transcribed mRNA catabolic process, nonsense-mediated decay)|GO:0003677(DNA binding)|GO:0004004(ATP-dependent RNA helicase activity)|GO:0004386(helicase activity)|GO:0005524(ATP binding)|GO:0005634(nucleus)|GO:0005737(cytoplasm)|GO:0016787(hydrolase activity)|GO:0030374(nuclear receptor transcription coactivator activity)|GO:0045944(positive regul…	chr2:180962496-180962437	mm|2qH4
A_55_P1978466	Pnma5	Mus musculus paraneoplastic antigen family 5 (Pnma5), mRNA [NM_001100461]	3.28397	82.5278	2.8916	25.1305	NM_001100461	NM_001100461	NM_001100461	Mm.327861	385377	ENSMUST00000114540	TC1704727	GO:0005575(cellular_component)|GO:0008150(biological_process)|GO:0042802(identical protein binding)	chrX:70279416-70279357	mm|XqA7.3
A_51_P482795	A530083I20Rik		3.50429	87.7286	2.88836	25.0346	AK041109		AK041109	Mm.156678	331045			GO:0003674(molecular_function)|GO:0005575(cellular_component)|GO:0008150(biological_process)	chr9:122795193-122795134	mm|9qF4
A_51_P359272	Alcam	Mus musculus activated leukocyte cell adhesion molecule (Alcam), transcript variant 1, mRNA [NM_009655]	72.9581	468.061	2.88309	6.41547	NM_009655	NM_009655	NM_009655	Mm.288282	11658	ENSMUST00000164888	TC1590570	GO:0001772(immunological synapse)|GO:0002250(adaptive immune response)|GO:0002376(immune system process)|GO:0005515(protein binding)|GO:0005886(plasma membrane)|GO:0007155(cell adhesion)|GO:0007157(heterophilic cell-cell adhesion via plasma membrane cell adhesion molecules)|GO:0007411(axon guidance)|GO:0008045(motor neuron axon guidance)|GO:0009897(external side of plasma membrane)|GO:0016020(mem…	chr16:52270785-52268908	mm|16qB5
A_66_P105232	Fam57b	family with sequence similarity 57, member B [Source:MGI Symbol;Acc:MGI:1916202] [ENSMUST00000205888]	3.37591	83.9563	2.88274	24.8692	ENSMUST00000205888		AK020734	Mm.440393	68952	ENSMUST00000205888	NP739223	GO:0005783(endoplasmic reticulum)|GO:0005794(Golgi apparatus)|GO:0006629(lipid metabolic process)|GO:0016020(membrane)|GO:0016021(integral component of membrane)|GO:0045599(negative regulation of fat cell differentiation)|GO:0046513(ceramide biosynthetic process)|GO:0050291(sphingosine N-acyltransferase activity)	chr7:133965292-133965351	mm|7qF3
A_52_P428354	H2-Q10	Mus musculus histocompatibility 2, Q region locus 10 (H2-Q10), mRNA [NM_010391]	2346.14	8977.58	2.88164	3.82654	NM_010391	NM_010391	NM_010391	Mm.88795	15007	ENSMUST00000068291	NP379951	GO:0001916(positive regulation of T cell mediated cytotoxicity)|GO:0002376(immune system process)|GO:0002474(antigen processing and presentation of peptide antigen via MHC class I)|GO:0002476(antigen processing and presentation of endogenous peptide antigen via MHC class Ib)|GO:0005102(signaling receptor binding)|GO:0005615(extracellular space)|GO:0005783(endoplasmic reticulum)|GO:0005794(Golgi a…	chr17:35607907-35607966	mm|17qB1
A_66_P138929	Lox	Mus musculus lysyl oxidase (Lox), transcript variant 1, mRNA [NM_010728]	3.215	79.6237	2.87922	24.7663	NM_010728	NM_010728	NM_010728	Mm.172	16948	ENSMUST00000025409	TC1572418	GO:0001568(blood vessel development)|GO:0004720(protein-lysine 6-oxidase activity)|GO:0005507(copper ion binding)|GO:0005515(protein binding)|GO:0005576(extracellular region)|GO:0005581(collagen trimer)|GO:0005615(extracellular space)|GO:0005634(nucleus)|GO:0007507(heart development)|GO:0009725(response to hormone)|GO:0016491(oxidoreductase activity)|GO:0016641(oxidoreductase activity, acting on …	chr18:52676971-52676912	mm|18qD1
A_52_P656418	Met	Mus musculus met proto-oncogene (Met), mRNA [NM_008591]	15.695	234.616	2.87764	14.9485	NM_008591	NM_008591	NM_008591	Mm.86844	17295	ENSMUST00000115443	TC1623772	GO:0000122(negative regulation of transcription by RNA polymerase II)|GO:0000166(nucleotide binding)|GO:0000187(activation of MAPK activity)|GO:0001764(neuron migration)|GO:0001886(endothelial cell morphogenesis)|GO:0001889(liver development)|GO:0001890(placenta development)|GO:0004672(protein kinase activity)|GO:0004713(protein tyrosine kinase activity)|GO:0004714(transmembrane receptor protein …	chr6:17523765-17523824	mm|6qA2
A_66_P136460	Zbtb7c	Mus musculus zinc finger and BTB domain containing 7C (Zbtb7c), transcript variant 1, mRNA [NM_145356]	37.0974	236.971	2.87647	6.38779	NM_145356	NM_145356	NM_145356	Mm.159332	207259	ENSMUST00000058997	NP577562	GO:0003676(nucleic acid binding)|GO:0005515(protein binding)|GO:0005634(nucleus)|GO:0008285(negative regulation of cell proliferation)|GO:0045600(positive regulation of fat cell differentiation)|GO:0045944(positive regulation of transcription by RNA polymerase II)|GO:0046872(metal ion binding)|GO:1903025(regulation of RNA polymerase II regulatory region sequence-specific DNA binding)	chr18:76308103-76308162	mm|18qE3
A_51_P241068	Dkk2	Mus musculus dickkopf WNT signaling pathway inhibitor 2 (Dkk2), mRNA [NM_020265]	11.7272	175.006	2.87582	14.9231	NM_020265	NM_020265	NM_020265	Mm.103593	56811	ENSMUST00000029665	TC1582753	GO:0005576(extracellular region)|GO:0005615(extracellular space)|GO:0007275(multicellular organism development)|GO:0016055(Wnt signaling pathway)|GO:0030178(negative regulation of Wnt signaling pathway)|GO:0039706(co-receptor binding)|GO:0048019(receptor antagonist activity)|GO:0090090(negative regulation of canonical Wnt signaling pathway)|GO:0090263(positive regulation of canonical Wnt signalin…	chr3:131842357-131842416	mm|3qG3
A_51_P383032	Clec4d	Mus musculus C-type lectin domain family 4, member d (Clec4d), transcript variant 1, mRNA [NM_010819]	472.738	2267.5	2.87476	4.79652	NM_010819	NM_010819	NM_010819	Mm.441101	17474	ENSMUST00000204826	TC1646698	GO:0002250(adaptive immune response)|GO:0002292(T cell differentiation involved in immune response)|GO:0002376(immune system process)|GO:0005886(plasma membrane)|GO:0016020(membrane)|GO:0016021(integral component of membrane)|GO:0030246(carbohydrate binding)|GO:0030887(positive regulation of myeloid dendritic cell activation)|GO:0034987(immunoglobulin receptor binding)|GO:0038094(Fc-gamma recepto…	chr6:123224788-123224847	mm|6qF2
A_55_P2098697	Tnfaip2	Mus musculus tumor necrosis factor, alpha-induced protein 2 (Tnfaip2), mRNA [NM_009396]	531.721	2547.77	2.87287	4.79156	NM_009396	NM_009396	NM_009396	Mm.255332	21928	ENSMUST00000102745	NP1299124	GO:0000145(exocyst)|GO:0000149(SNARE binding)|GO:0001525(angiogenesis)|GO:0006887(exocytosis)|GO:0007275(multicellular organism development)|GO:0030154(cell differentiation)|GO:0051601(exocyst localization)	chr12:112692820-112692879	mm|12qF1
A_55_P1981494	H2-Bl		1406.56	5358.36	2.87214	3.80954	AY533667		AY533667	Mm.477808	14963		TC1593905	GO:0001916(positive regulation of T cell mediated cytotoxicity)|GO:0002476(antigen processing and presentation of endogenous peptide antigen via MHC class Ib)|GO:0005102(signaling receptor binding)|GO:0005886(plasma membrane)|GO:0006955(immune response)|GO:0042605(peptide antigen binding)
A_51_P191463	H2-M2	Mus musculus histocompatibility 2, M region locus 2 (H2-M2), mRNA [NM_001347387]	3466.7	13941.6	2.8708	4.02157	NM_001347387	NM_001347387	NM_001347387	Mm.329041	14990	ENSMUST00000171139	NP064294	GO:0001916(positive regulation of T cell mediated cytotoxicity)|GO:0002476(antigen processing and presentation of endogenous peptide antigen via MHC class Ib)|GO:0005102(signaling receptor binding)|GO:0005886(plasma membrane)|GO:0006955(immune response)|GO:0009986(cell surface)|GO:0042605(peptide antigen binding)	chr17:37618439-37618259	mm|17qB1
A_55_P1999648	Plin2	Mus musculus perilipin 2 (Plin2), mRNA [NM_007408]	2366.81	9004.58	2.86932	3.80453	NM_007408	NM_007408	NM_007408	Mm.381	11520	ENSMUST00000138605	TC1773237	GO:0005515(protein binding)|GO:0005634(nucleus)|GO:0005737(cytoplasm)|GO:0005811(lipid droplet)|GO:0005829(cytosol)|GO:0005886(plasma membrane)|GO:0015909(long-chain fatty acid transport)|GO:0016020(membrane)|GO:0019915(lipid storage)	chr4:86302906-86302847	mm|4qC4
A_51_P392687	Vim	Mus musculus vimentin (Vim), mRNA [NM_011701]	3007.84	12083	2.86853	4.01715	NM_011701	NM_011701	NM_011701	Mm.268000	22352	ENSMUST00000193675	TC1733312	GO:0003725(double-stranded RNA binding)|GO:0005198(structural molecule activity)|GO:0005200(structural constituent of cytoskeleton)|GO:0005212(structural constituent of eye lens)|GO:0005515(protein binding)|GO:0005634(nucleus)|GO:0005737(cytoplasm)|GO:0005777(peroxisome)|GO:0005829(cytosol)|GO:0005844(polysome)|GO:0005856(cytoskeleton)|GO:0005882(intermediate filament)|GO:0005886(plasma membrane)…	chr2:13504232-13504291	mm|2qA1
A_55_P2802602	LOC105244164	PREDICTED: Mus musculus elastin-like (LOC105244164), mRNA [XM_011249343]	3.81725	93.0814	2.86604	24.3844	XM_011249343	XM_011249343	XM_011249343	Mm.402074	105244164				chr11:52290873-52290815	mm|11qB1.3
A_66_P125343	Cfap44	Mus musculus cilia and flagella associated protein 44 (Cfap44), mRNA [NM_001033247]	6.22266	91.8318	2.86384	14.7576	NM_001033247	NM_001033247	NM_001033247	Mm.327888	212517	ENSMUST00000128916		GO:0005575(cellular_component)|GO:0007288(sperm axoneme assembly)|GO:0060285(cilium-dependent cell motility)|GO:0097722(sperm motility)	chr16:44437258-44437317	mm|16qB4
A_55_P2187829	5430402O13Rik	Q8S3H2_9FABA (Q8S3H2) NBS-LRR-Toll resistance gene analog protein (Fragment), partial (13%) [TC1631869]	3.83779	93.1502	2.86212	24.2719	AK014187		AK014187	Mm.430720	73183		TC1631869	GO:0003674(molecular_function)|GO:0005575(cellular_component)|GO:0008150(biological_process)	chr6:50518125-50518184	mm|6qB2.3
A_51_P217463	Cxcl2	Mus musculus chemokine (C-X-C motif) ligand 2 (Cxcl2), mRNA [NM_009140]	197.834	941.967	2.86138	4.7614	NM_009140	NM_009140	NM_009140	Mm.4979	20310	ENSMUST00000200919	TC1585434	GO:0002237(response to molecule of bacterial origin)|GO:0005125(cytokine activity)|GO:0005576(extracellular region)|GO:0005615(extracellular space)|GO:0006935(chemotaxis)|GO:0006952(defense response)|GO:0006954(inflammatory response)|GO:0006955(immune response)|GO:0007204(positive regulation of cytosolic calcium ion concentration)|GO:0008009(chemokine activity)|GO:0030593(neutrophil chemotaxis)|G…	chr5:91334534-91334593	mm|5qE1
A_51_P107362	Socs2	Mus musculus suppressor of cytokine signaling 2 (Socs2), transcript variant 1, mRNA [NM_007706]	99.2151	626.961	2.85995	6.31921	NM_007706	NM_007706	NM_007706	Mm.490329	216233	ENSMUST00000134918	TC1576688	GO:0001558(regulation of cell growth)|GO:0005131(growth hormone receptor binding)|GO:0005159(insulin-like growth factor receptor binding)|GO:0005737(cytoplasm)|GO:0005942(phosphatidylinositol 3-kinase complex)|GO:0007595(lactation)|GO:0008269(JAK pathway signal transduction adaptor activity)|GO:0009968(negative regulation of signal transduction)|GO:0032355(response to estradiol)|GO:0032870(cellul…	chr10:94875125-94875066	mm|10qC2
A_55_P1960197	P2ry14	Mus musculus purinergic receptor P2Y, G-protein coupled, 14 (P2ry14), transcript variant 7, mRNA [NM_001287123]	73.9182	465.981	2.85626	6.30401	NM_001287123	NM_001287123	NM_001287123	Mm.439021	140795	ENSMUST00000065220	TC1584484	GO:0004930(G protein-coupled receptor activity)|GO:0005886(plasma membrane)|GO:0006955(immune response)|GO:0007165(signal transduction)|GO:0007186(G protein-coupled receptor signaling pathway)|GO:0016020(membrane)|GO:0016021(integral component of membrane)|GO:0045028(G protein-coupled purinergic nucleotide receptor activity)	chr3:58918607-58918548	mm|3qD
A_66_P120419	Klrk1	Mus musculus killer cell lectin-like receptor subfamily K, member 1 (Klrk1), transcript variant 1, mRNA [NM_033078]	49.8589	314.081	2.85514	6.2994	NM_033078	NM_033078	NM_033078	Mm.8217	27007	ENSMUST00000032252	NP048922	GO:0002223(stimulatory C-type lectin receptor signaling pathway)|GO:0002250(adaptive immune response)|GO:0002376(immune system process)|GO:0002860(positive regulation of natural killer cell mediated cytotoxicity directed against tumor cell target)|GO:0005515(protein binding)|GO:0005886(plasma membrane)|GO:0009897(external side of plasma membrane)|GO:0009986(cell surface)|GO:0016020(membrane)|GO:0…	chr6:129562501-129562442	mm|6qF3
A_52_P99888	Cxcl16	chemokine (C-X-C motif) ligand 16 [Source:MGI Symbol;Acc:MGI:1932682] [ENSMUST00000126391]	2058.46	7764.82	2.85107	3.77215	ENSMUST00000126391		AK028875	Mm.425692	66102	ENSMUST00000126391	TC1577287	GO:0005041(low-density lipoprotein particle receptor activity)|GO:0005044(scavenger receptor activity)|GO:0005125(cytokine activity)|GO:0005615(extracellular space)|GO:0006898(receptor-mediated endocytosis)|GO:0006935(chemotaxis)|GO:0008009(chemokine activity)|GO:0010818(T cell chemotaxis)|GO:0016020(membrane)|GO:0016021(integral component of membrane)|GO:0030307(positive regulation of cell growt…	chr11:70267839-70267780	mm|11qB3
A_66_P115035	Il3ra	Mus musculus interleukin 3 receptor, alpha chain (Il3ra), mRNA [NM_008369]	104.874	658.699	2.85062	6.28084	NM_008369	NM_008369	NM_008369	Mm.425857	16188	ENSMUST00000224877	TC1587384	GO:0001558(regulation of cell growth)|GO:0004896(cytokine receptor activity)|GO:0004912(interleukin-3 receptor activity)|GO:0005886(plasma membrane)|GO:0009897(external side of plasma membrane)|GO:0016020(membrane)|GO:0016021(integral component of membrane)|GO:0019221(cytokine-mediated signaling pathway)|GO:0019955(cytokine binding)|GO:0019978(interleukin-3 binding)|GO:0030224(monocyte differenti…	chr14:15183221-15183280	mm|14qA2
A_51_P321449	Tnp2	Mus musculus transition protein 2 (Tnp2), mRNA [NM_013694]	10.7618	156.183	2.84585	14.5127	NM_013694	NM_013694	NM_013694	Mm.206798	21959	ENSMUST00000051297	TC1576575	GO:0000786(nucleosome)|GO:0000788(nuclear nucleosome)|GO:0001673(male germ cell nucleus)|GO:0003677(DNA binding)|GO:0005634(nucleus)|GO:0005694(chromosome)|GO:0007275(multicellular organism development)|GO:0007283(spermatogenesis)|GO:0007339(binding of sperm to zona pellucida)|GO:0007340(acrosome reaction)|GO:0007341(penetration of zona pellucida)|GO:0008270(zinc ion binding)|GO:0010954(positive …	chr3:90144963-90145022	mm|3qF1
A_55_P2087118	Ly6i	Mus musculus lymphocyte antigen 6 complex, locus I (Ly6i), transcript variant 1, mRNA [NM_020498]	52.9397	331.334	2.84522	6.25869	NM_020498	NM_020498	NM_020498	Mm.358339	57248	ENSMUST00000166694	TC1595737	GO:0005886(plasma membrane)|GO:0016020(membrane)|GO:0031225(anchored component of membrane)	chr15:74810543-74810484	mm|15qD3
A_51_P513311	Rxrg	Mus musculus retinoid X receptor gamma (Rxrg), transcript variant 1, mRNA [NM_009107]	180.191	849.937	2.84426	4.71687	NM_009107	NM_009107	NM_009107	Mm.3475	20183	ENSMUST00000111384	TC1583279	GO:0000977(RNA polymerase II regulatory region sequence-specific DNA binding)|GO:0003677(DNA binding)|GO:0003700(DNA-binding transcription factor activity)|GO:0003707(steroid hormone receptor activity)|GO:0004886(9-cis retinoic acid receptor activity)|GO:0005634(nucleus)|GO:0006355(regulation of transcription, DNA-templated)|GO:0008270(zinc ion binding)|GO:0031641(regulation of myelination)|GO:00…	chr1:169569624-169569683	mm|1qH2.3
A_55_P2802751	Kcnn4	Mus musculus potassium intermediate/small conductance calcium-activated channel, subfamily N, member 4 (Kcnn4), transcript variant 2, mRNA [NM_001163510]	731.922	2751.71	2.84393	3.75957	NM_001163510	NM_001163510	NM_001163510	Mm.9911	16534	ENSMUST00000171904	TC1572747	GO:0002376(immune system process)|GO:0005267(potassium channel activity)|GO:0005516(calmodulin binding)|GO:0005886(plasma membrane)|GO:0005887(integral component of plasma membrane)|GO:0006811(ion transport)|GO:0006813(potassium ion transport)|GO:0006816(calcium ion transport)|GO:0006820(anion transport)|GO:0006884(cell volume homeostasis)|GO:0015269(calcium-activated potassium channel activity)|…	chr7:25170161-25170220	mm|7qA3
A_55_P1972872	Ifit3b	Mus musculus interferon-induced protein with tetratricopeptide repeats 3B (Ifit3b), mRNA [NM_001005858]	218.506	1028.69	2.84077	4.70782	NM_001005858	NM_001005858	NM_001005858	Mm.271850	667370	ENSMUST00000076249		GO:0003723(RNA binding)|GO:0005515(protein binding)|GO:0005737(cytoplasm)|GO:0005739(mitochondrion)|GO:0005829(cytosol)|GO:0009617(response to bacterium)|GO:0035458(cellular response to interferon-beta)|GO:0042802(identical protein binding)|GO:0051607(defense response to virus)	chr19:34687522-34687581	mm|19qC1
A_55_P2064856	Mpp4	Mus musculus membrane protein, palmitoylated 4 (MAGUK p55 subfamily member 4) (Mpp4), transcript variant 1, mRNA [NM_001164682]	10.1844	146.889	2.83917	14.4228	NM_001164682	NM_001164682	NM_001164682	Mm.474049	227157	ENSMUST00000189743	NP398832	GO:0000139(Golgi membrane)|GO:0005102(signaling receptor binding)|GO:0005737(cytoplasm)|GO:0005829(cytosol)|GO:0005913(cell-cell adherens junction)|GO:0015629(actin cytoskeleton)|GO:0016328(lateral plasma membrane)|GO:0032991(protein-containing complex)|GO:0035418(protein localization to synapse)|GO:0042734(presynaptic membrane)|GO:0044316(cone cell pedicle)|GO:0044317(rod spherule)|GO:0045178(ba…	chr1:59201620-59201561	mm|1qC1.3
A_55_P2925756	Cpq	Mus musculus carboxypeptidase Q (Cpq), transcript variant 1, mRNA [NM_018755]	1325.08	4965.71	2.83706	3.74749	NM_018755	NM_018755	NM_018755	Mm.158251	54381	ENSMUST00000228916	TC1575323	GO:0004180(carboxypeptidase activity)|GO:0005576(extracellular region)|GO:0005615(extracellular space)|GO:0005737(cytoplasm)|GO:0005764(lysosome)|GO:0005783(endoplasmic reticulum)|GO:0005794(Golgi apparatus)|GO:0006508(proteolysis)|GO:0006590(thyroid hormone generation)|GO:0008233(peptidase activity)|GO:0008237(metallopeptidase activity)|GO:0016787(hydrolase activity)|GO:0042803(protein homodimer…	chr15:33524171-33524230	mm|15qB3.1
A_52_P667066	6720468P15Rik	Mus musculus RIKEN cDNA 6720468P15 gene (6720468P15Rik), transcript variant 1, long non-coding RNA [NR_040306]	3.66339	86.2368	2.83615	23.5402	NR_040306	NR_040306	NR_040306	Mm.12411	78073		TC1658015		chr19:57584652-57584711	mm|19qD2
A_55_P2083694	Adam33	Mus musculus a disintegrin and metallopeptidase domain 33 (Adam33), transcript variant 1, mRNA [NM_033615]	684.352	2561.03	2.83408	3.74226	NM_033615	NM_033615	NM_033615	Mm.108550	110751	ENSMUST00000110232	NP1476269	GO:0004222(metalloendopeptidase activity)|GO:0006508(proteolysis)|GO:0008233(peptidase activity)|GO:0008237(metallopeptidase activity)|GO:0008270(zinc ion binding)|GO:0016020(membrane)|GO:0016021(integral component of membrane)|GO:0016787(hydrolase activity)|GO:0042035(regulation of cytokine biosynthetic process)|GO:0042127(regulation of cell proliferation)|GO:0046872(metal ion binding)	chr2:130876904-130876845	mm|2qF1
A_52_P127932	Asb3	Mus musculus ankyrin repeat and SOCS box-containing 3 (Asb3), mRNA [NM_023906]	91.3335	567.437	2.83395	6.21281	NM_023906	NM_023906	NM_023906	Mm.440539	65257	ENSMUST00000203878	TC1578238	GO:0008150(biological_process)|GO:0035556(intracellular signal transduction)	chr11:31001142-31001201	mm|11qA4
A_55_P2727223			3.28995	77.1483	2.83289	23.4497	AK007116		AK007116	Mm.211290			TC1634511		chr9:54117029-54117088	mm|9qA5.3
A_51_P489522	Ctla2b	Mus musculus cytotoxic T lymphocyte-associated protein 2 beta (Ctla2b), transcript variant 1, mRNA [NM_007797]	785.507	2931.67	2.82832	3.7322	NM_007797	NM_007797	NM_007797	Mm.30144	13025	ENSMUST00000021884	TC1637884	GO:0004869(cysteine-type endopeptidase inhibitor activity)|GO:0005515(protein binding)|GO:0008234(cysteine-type peptidase activity)	chr13:60997469-60997410	mm|13qB2
A_55_P2005320	Dcstamp	Mus musculus dendrocyte expressed seven transmembrane protein (Dcstamp), transcript variant 1, mRNA [NM_029422]	39.9373	247.101	2.82764	6.18723	NM_029422	NM_029422	NM_029422	Mm.159563	75766	ENSMUST00000227368	NP833416	GO:0002376(immune system process)|GO:0005768(endosome)|GO:0005783(endoplasmic reticulum)|GO:0005789(endoplasmic reticulum membrane)|GO:0005886(plasma membrane)|GO:0009986(cell surface)|GO:0010008(endosome membrane)|GO:0016020(membrane)|GO:0016021(integral component of membrane)|GO:0030154(cell differentiation)|GO:0030176(integral component of endoplasmic reticulum membrane)|GO:0030308(negative re…	chr15:39592421-39592480	mm|15qB3.1
A_51_P321734	Bhmt2	Mus musculus betaine-homocysteine methyltransferase 2 (Bhmt2), mRNA [NM_022884]	4.21534	98.114	2.82656	23.2755	NM_022884	NM_022884	NM_022884	Mm.29981	64918	ENSMUST00000015941	TC1581292	GO:0005737(cytoplasm)|GO:0008168(methyltransferase activity)|GO:0008270(zinc ion binding)|GO:0008898(S-adenosylmethionine-homocysteine S-methyltransferase activity)|GO:0009086(methionine biosynthetic process)|GO:0016740(transferase activity)|GO:0032259(methylation)|GO:0033477(S-methylmethionine metabolic process)|GO:0046500(S-adenosylmethionine metabolic process)|GO:0046872(metal ion binding)|GO:…	chr13:94426438-94426379	mm|13qC3
A_66_P119885	Pld3	Mus musculus phospholipase D family, member 3 (Pld3), transcript variant 1, mRNA [NM_001317355]	5123.56	20109.7	2.82078	3.92494	NM_001317355	NM_001317355	NM_001317355	Mm.6483	18807	ENSMUST00000117611	TC1777716	GO:0003824(catalytic activity)|GO:0004630(phospholipase D activity)|GO:0005783(endoplasmic reticulum)|GO:0006629(lipid metabolic process)|GO:0016020(membrane)|GO:0016021(integral component of membrane)|GO:0016042(lipid catabolic process)|GO:0016787(hydrolase activity)|GO:0070290(N-acylphosphatidylethanolamine-specific phospholipase D activity)	chr7:28317084-28317025	mm|7qA3
A_66_P134906	Gpr39	Mus musculus G protein-coupled receptor 39 (Gpr39), mRNA [NM_027677]	6.74492	95.4797	2.81909	14.1558	NM_027677	NM_027677	NM_027677	Mm.32727	71111	ENSMUST00000027581	TC1591068	GO:0000187(activation of MAPK activity)|GO:0002024(diet induced thermogenesis)|GO:0004930(G protein-coupled receptor activity)|GO:0005575(cellular_component)|GO:0005886(plasma membrane)|GO:0007165(signal transduction)|GO:0007186(G protein-coupled receptor signaling pathway)|GO:0008343(adult feeding behavior)|GO:0016020(membrane)|GO:0016021(integral component of membrane)|GO:0019216(regulation of …	chr1:127573746-127573805	mm|1qE3
A_55_P2078780	Etv4	ets variant 4 [Source:MGI Symbol;Acc:MGI:99423] [ENSMUST00000164750]	78.1582	478.889	2.81271	6.12718	ENSMUST00000164750		AK144590	Mm.5025	18612	ENSMUST00000164750		GO:0000978(RNA polymerase II proximal promoter sequence-specific DNA binding)|GO:0000981(DNA-binding transcription factor activity, RNA polymerase II-specific)|GO:0003677(DNA binding)|GO:0003700(DNA-binding transcription factor activity)|GO:0005622(intracellular)|GO:0005634(nucleus)|GO:0005730(nucleolus)|GO:0006355(regulation of transcription, DNA-templated)|GO:0006357(regulation of transcription…	chr11:101631116-101631057	mm|11qD
A_52_P59124	Ms4a7	Mus musculus membrane-spanning 4-domains, subfamily A, member 7 (Ms4a7), transcript variant 2, mRNA [NM_001025610]	3101.18	12122.3	2.81238	3.90893	NM_001025610	NM_001025610	NM_001025610	Mm.491251	109225	ENSMUST00000162785	TC1590323	GO:0003674(molecular_function)|GO:0005575(cellular_component)|GO:0008150(biological_process)	chr19:11396063-11396004	mm|19qA
A_66_P120606	Dusp5	dual specificity phosphatase 5 [Source:MGI Symbol;Acc:MGI:2685183] [ENSMUST00000038287]	278.713	1291.52	2.81193	4.63387	ENSMUST00000038287		BF466141	Mm.409998	240672	ENSMUST00000038287		GO:0000188(inactivation of MAPK activity)|GO:0004721(phosphoprotein phosphatase activity)|GO:0004725(protein tyrosine phosphatase activity)|GO:0005634(nucleus)|GO:0005737(cytoplasm)|GO:0008138(protein tyrosine/serine/threonine phosphatase activity)|GO:0016311(dephosphorylation)|GO:0016791(phosphatase activity)|GO:0017017(MAP kinase tyrosine/serine/threonine phosphatase activity)|GO:0035335(peptid…	chr19:53616779-53616838	mm|19qD2
A_55_P2133370	Gm4610	PREDICTED: Mus musculus predicted gene 4610 (Gm4610), ncRNA [XR_168405]	9.2059	129.364	2.8112	14.0523	XR_168405	XR_168405	XR_168405	Mm.376209	100043726		TC1685176		chr3:122080074-122080015	mm|3qG1
A_52_P437084		macrophage migration inhibitory factor, pseudogene 3 [Source:MGI Symbol;Acc:MGI:103164] [ENSMUST00000118636]	1560.93	5777.36	2.81053	3.70123	ENSMUST00000118636					ENSMUST00000118636			chr3:91828756-91828815	mm|3qF1
A_55_P2729243	Sirpb1b	Mus musculus signal-regulatory protein beta 1B (Sirpb1b), mRNA [NM_001173460]	1224.75	4532.95	2.81046	3.70112	NM_001173460	NM_001173460	NM_001173460	Mm.423523	668101	ENSMUST00000050623	TC1678925	GO:0003674(molecular_function)|GO:0005886(plasma membrane)|GO:0008150(biological_process)	chr3:15495863-15495805	mm|3qA1
A_55_P2110522	Olfr763	Mus musculus olfactory receptor 763 (Olfr763), mRNA [NM_146862]	3.47647	79.3936	2.81044	22.8374	NM_146862	NM_146862	NM_146862	Mm.377724	258861	ENSMUST00000077460	TC1600697	GO:0004984(olfactory receptor activity)|GO:0005549(odorant binding)|GO:0007186(G protein-coupled receptor signaling pathway)|GO:0007608(sensory perception of smell)|GO:0016021(integral component of membrane)	chr10:128449200-128449259	mm|10qD3
A_51_P388737	Slc11a2	Mus musculus solute carrier family 11 (proton-coupled divalent metal ion transporters), member 2 (Slc11a2), transcript variant 2, mRNA [NM_008732]	245.035	1134.39	2.81022	4.62953	NM_008732	NM_008732	NM_008732	Mm.234608	18174	ENSMUST00000023774	TC1575343	GO:0000041(transition metal ion transport)|GO:0001666(response to hypoxia)|GO:0005375(copper ion transmembrane transporter activity)|GO:0005381(iron ion transmembrane transporter activity)|GO:0005384(manganese ion transmembrane transporter activity)|GO:0005506(iron ion binding)|GO:0005507(copper ion binding)|GO:0005634(nucleus)|GO:0005737(cytoplasm)|GO:0005739(mitochondrion)|GO:0005741(mitochondr…	chr15:100218392-100218333	mm|15qF1
A_55_P2728857	4930455G09Rik	Mus musculus RIKEN cDNA 4930455G09 gene (4930455G09Rik), long non-coding RNA [NR_131014]	21.7637	304.806	2.8076	14.0053	NR_131014	NR_131014	NR_131014	Mm.139995	78917		TC1657921		chr4:141584690-141584749	mm|4qE1
A_52_P359431	Sybu	syntabulin (syntaxin-interacting) [Source:MGI Symbol;Acc:MGI:2442392] [ENSMUST00000228639]	4.01315	91.1865	2.80614	22.7219	ENSMUST00000228639		AK049811	Mm.207715	319613	ENSMUST00000228639	TC1589289	GO:0005622(intracellular)|GO:0005623(cell)|GO:0005794(Golgi apparatus)|GO:0005829(cytosol)|GO:0005874(microtubule)|GO:0008017(microtubule binding)|GO:0016020(membrane)|GO:0016021(integral component of membrane)|GO:0017075(syntaxin-1 binding)|GO:0019894(kinesin binding)|GO:0019896(axonal transport of mitochondrion)|GO:0030424(axon)|GO:0031982(vesicle)|GO:0035774(positive regulation of insulin secr…	chr15:44596128-44596069	mm|15qB3.2
A_55_P2913561	Sash1	Mus musculus SAM and SH3 domain containing 1 (Sash1), mRNA [NM_175155]	1100.66	4064.07	2.80543	3.6924	NM_175155	NM_175155	NM_175155	Mm.338275	70097	ENSMUST00000015449	TC1601034	GO:0000209(protein polyubiquitination)|GO:0008022(protein C-terminus binding)|GO:0010595(positive regulation of endothelial cell migration)|GO:0016020(membrane)|GO:0019901(protein kinase binding)|GO:0031435(mitogen-activated protein kinase kinase kinase binding)|GO:0031666(positive regulation of lipopolysaccharide-mediated signaling pathway)|GO:0032947(protein-containing complex scaffold activity…	chr10:8442431-8442372	mm|10qA1
A_51_P154658	Agbl4	ATP/GTP binding protein-like 4 [Source:MGI Symbol;Acc:MGI:1918244] [ENSMUST00000106587]	3.22645	73.0302	2.80289	22.6348	ENSMUST00000106587		AK051109	Mm.435620	78933	ENSMUST00000106587	TC1608638	GO:0004180(carboxypeptidase activity)|GO:0004181(metallocarboxypeptidase activity)|GO:0005515(protein binding)|GO:0005737(cytoplasm)|GO:0005794(Golgi apparatus)|GO:0005814(centriole)|GO:0005829(cytosol)|GO:0005856(cytoskeleton)|GO:0006508(proteolysis)|GO:0008233(peptidase activity)|GO:0008237(metallopeptidase activity)|GO:0008270(zinc ion binding)|GO:0015631(tubulin binding)|GO:0016787(hydrolase …	chr4:110335054-110335113	mm|4qD1
A_66_P122621		Q2HEQ9_CHAGB (Q2HEQ9) Predicted protein, partial (4%) [TC1593700]	3.88839	87.6005	2.7989	22.5287	LF194179		LF194179	Mm.370758			TC1593700		chr3:115419560-115419619	mm|3qG1
A_55_P1995339	Btnl6	Mus musculus butyrophilin-like 6 (Btnl6), mRNA [NM_030747]	3.27912	73.6607	2.79644	22.4635	NM_030747	NM_030747	NM_030747	Mm.471592	624681	ENSMUST00000075483		GO:0005102(signaling receptor binding)|GO:0009897(external side of plasma membrane)|GO:0045062(extrathymic T cell selection)|GO:0050776(regulation of immune response)|GO:0050852(T cell receptor signaling pathway)	chr17:34645003-34644944	mm|17qB1
A_55_P2821178	Atp10a	Mus musculus ATPase, class V, type 10A (Atp10a), mRNA [NM_009728]	3.63896	81.7396	2.7964	22.4624	NM_009728	NM_009728	NM_009728	Mm.135129	11982	ENSMUST00000207668	TC1694757	GO:0000166(nucleotide binding)|GO:0000287(magnesium ion binding)|GO:0004012(phospholipid-translocating ATPase activity)|GO:0005524(ATP binding)|GO:0005783(endoplasmic reticulum)|GO:0005886(plasma membrane)|GO:0006869(lipid transport)|GO:0015914(phospholipid transport)|GO:0016020(membrane)|GO:0016021(integral component of membrane)|GO:0016787(hydrolase activity)|GO:0045332(phospholipid translocati…	chr7:65914099-65914158	mm|7qC
A_55_P2118441	Mx1	Mus musculus MX dynamin-like GTPase 1 (Mx1), transcript variant 1, mRNA [NM_010846]	690.08	2532.6	2.79243	3.67001	NM_010846	NM_010846	NM_010846	Mm.33996	17857	ENSMUST00000023655	TC1582215	GO:0000166(nucleotide binding)|GO:0000266(mitochondrial fission)|GO:0002376(immune system process)|GO:0003374(dynamin family protein polymerization involved in mitochondrial fission)|GO:0003924(GTPase activity)|GO:0005515(protein binding)|GO:0005525(GTP binding)|GO:0005634(nucleus)|GO:0005737(cytoplasm)|GO:0005783(endoplasmic reticulum)|GO:0008017(microtubule binding)|GO:0009615(response to virus…	chr16:97668703-97668644	mm|16qC4
A_55_P2744873	Skint4	Mus musculus selection and upkeep of intraepithelial T cells 4 (Skint4), transcript variant 2, mRNA [NM_001347180]	3.82054	85.329	2.79155	22.3342	NM_001347180	NM_001347180	NM_001347180	Mm.253775	320640	ENSMUST00000106565	TC1591275	GO:0005102(signaling receptor binding)|GO:0009897(external side of plasma membrane)|GO:0016020(membrane)|GO:0016021(integral component of membrane)|GO:0050776(regulation of immune response)|GO:0050852(T cell receptor signaling pathway)	chr4:111838342-111838401	mm|4qD1
A_55_P2033120	Srxn1	Mus musculus sulfiredoxin 1 homolog (S. cerevisiae) (Srxn1), mRNA [NM_029688]	523.422	2393.76	2.78796	4.57329	NM_029688	NM_029688	NM_029688	Mm.218639	76650	ENSMUST00000041500	TC1576027	GO:0000166(nucleotide binding)|GO:0005524(ATP binding)|GO:0005737(cytoplasm)|GO:0005829(cytosol)|GO:0006979(response to oxidative stress)|GO:0016209(antioxidant activity)|GO:0016491(oxidoreductase activity)|GO:0016667(oxidoreductase activity, acting on a sulfur group of donors)|GO:0032542(sulfiredoxin activity)|GO:0034599(cellular response to oxidative stress)|GO:0055114(oxidation-reduction proce…	chr2:151937009-151937068	mm|2qG3
A_55_P2019719	Oas2	Mus musculus 2-5 oligoadenylate synthetase 2 (Oas2), transcript variant 1, mRNA [NM_001347448]	2006.43	7337.69	2.7849	3.65708	NM_001347448	NM_001347448	NM_001347448	Mm.260926	246728	ENSMUST00000081491	NP492150	GO:0000166(nucleotide binding)|GO:0001730(2-5-oligoadenylate synthetase activity)|GO:0002376(immune system process)|GO:0003723(RNA binding)|GO:0003725(double-stranded RNA binding)|GO:0005524(ATP binding)|GO:0005634(nucleus)|GO:0005654(nucleoplasm)|GO:0005737(cytoplasm)|GO:0005829(cytosol)|GO:0006401(RNA catabolic process)|GO:0006955(immune response)|GO:0009615(response to virus)|GO:0009617(respon…	chr5:121180402-121180343	mm|5qF
A_55_P2797255	Zfp36	Mus musculus zinc finger protein 36 (Zfp36), mRNA [NM_011756]	12438.5	41179.7	2.77998	3.31065	NM_011756	NM_011756	NM_011756	Mm.389856	22695	ENSMUST00000209061	TC1587859	GO:0000122(negative regulation of transcription by RNA polymerase II)|GO:0000165(MAPK cascade)|GO:0000178(exosome (RNase complex))|GO:0000288(nuclear-transcribed mRNA catabolic process, deadenylation-dependent decay)|GO:0000289(nuclear-transcribed mRNA poly(A) tail shortening)|GO:0000932(P-body)|GO:0003677(DNA binding)|GO:0003729(mRNA binding)|GO:0003730(mRNA 3-UTR binding)|GO:0005515(protein bin…	chr7:29162022-29161963	mm|7qA3
A_55_P2013665	Mybpc2	Mus musculus myosin binding protein C, fast-type (Mybpc2), mRNA [NM_146189]	3.26691	71.9693	2.7799	22.0297	NM_146189	NM_146189	NM_146189	Mm.358888	233199	ENSMUST00000165208	TC1583745	GO:0003779(actin binding)|GO:0005200(structural constituent of cytoskeleton)|GO:0005856(cytoskeleton)|GO:0005865(striated muscle thin filament)|GO:0006936(muscle contraction)|GO:0007155(cell adhesion)|GO:0008307(structural constituent of muscle)|GO:0030017(sarcomere)|GO:0030018(Z disc)|GO:0030240(skeletal muscle thin filament assembly)|GO:0030241(skeletal muscle myosin thick filament assembly)|GO…	chr7:51759164-51759105	mm|7qB4
A_55_P2051571	Olfr1496	Mus musculus olfactory receptor 1496 (Olfr1496), mRNA [NM_146989]	3.67773	81.0066	2.77977	22.0262	NM_146989	NM_146989	NM_146989	Mm.377780	258991	ENSMUST00000057390	TC1599888	GO:0004984(olfactory receptor activity)|GO:0007186(G protein-coupled receptor signaling pathway)|GO:0007608(sensory perception of smell)|GO:0016021(integral component of membrane)	chr19:13855998-13856057	mm|19qA
A_52_P348614	Osm	Mus musculus oncostatin M (Osm), mRNA [NM_001013365]	113.786	681.897	2.77877	5.99282	NM_001013365	NM_001013365	NM_001013365	Mm.131422	18413	ENSMUST00000131764	TC1690003	GO:0005125(cytokine activity)|GO:0005147(oncostatin-M receptor binding)|GO:0005576(extracellular region)|GO:0005615(extracellular space)|GO:0006955(immune response)|GO:0007260(tyrosine phosphorylation of STAT protein)|GO:0007422(peripheral nervous system development)|GO:0008083(growth factor activity)|GO:0008284(positive regulation of cell proliferation)|GO:0009408(response to heat)|GO:0014068(po…	chr11:4139500-4139559	mm|11qA1
A_51_P125842	Tmem51	Mus musculus transmembrane protein 51 (Tmem51), mRNA [NM_145402]	252.193	1147.26	2.77832	4.54915	NM_145402	NM_145402	NM_145402	Mm.27587	214359	ENSMUST00000036572	TC1578688	GO:0003674(molecular_function)|GO:0005575(cellular_component)|GO:0008150(biological_process)|GO:0016020(membrane)|GO:0016021(integral component of membrane)	chr4:141587097-141587038	mm|4qE1
A_55_P2501090	Lrrtm4	Mus musculus leucine rich repeat transmembrane neuronal 4 (Lrrtm4), transcript variant 2, mRNA [NM_001282102]	3.81754	83.9302	2.77819	21.9854	NM_001282102	NM_001282102	NM_001282102	Mm.483425	243499	ENSMUST00000126005		GO:0005615(extracellular space)|GO:0005886(plasma membrane)|GO:0016020(membrane)|GO:0016021(integral component of membrane)|GO:0030054(cell junction)|GO:0031012(extracellular matrix)|GO:0032281(AMPA glutamate receptor complex)|GO:0043395(heparan sulfate proteoglycan binding)|GO:0045202(synapse)|GO:0045211(postsynaptic membrane)|GO:0050808(synapse organization)|GO:0051963(regulation of synapse ass…	chr6:79974843-79974902	mm|6qC3
A_52_P1140173	Gm30759	PREDICTED: Mus musculus predicted gene, 30759 (Gm30759), transcript variant X2, ncRNA [XR_870413]	3.1889	70.1085	2.77819	21.9852	XR_870413	XR_870413	XR_870413	Mm.446778	102632772		TC1641579		chr8:46625059-46625000	mm|8qB1.1
A_55_P2019670	Nps	Mus musculus neuropeptide S (Nps), mRNA [NM_001163611]	3.39041	74.5287	2.77807	21.9822	NM_001163611	NM_001163611	NM_001163611	Mm.192092	100043254	ENSMUST00000210697	TC1681795	GO:0003674(molecular_function)|GO:0005576(extracellular region)|GO:0007218(neuropeptide signaling pathway)|GO:0008542(visual learning)|GO:0010841(positive regulation of circadian sleep/wake cycle, wakefulness)|GO:0032230(positive regulation of synaptic transmission, GABAergic)|GO:0045760(positive regulation of action potential)|GO:0051968(positive regulation of synaptic transmission, glutamatergi…	chr7:142464385-142464444	mm|7qF3
A_55_P2096742	Noto	Mus musculus notochord homeobox (Noto), mRNA [NM_001007472]	3.34169	73.3668	2.77702	21.955	NM_001007472	NM_001007472	NM_001007472	Mm.347883	384452	ENSMUST00000174469	TC1596459	GO:0001947(heart looping)|GO:0003677(DNA binding)|GO:0005575(cellular_component)|GO:0005634(nucleus)|GO:0007275(multicellular organism development)|GO:0007368(determination of left/right symmetry)|GO:0009880(embryonic pattern specification)|GO:0009953(dorsal/ventral pattern formation)|GO:0030903(notochord development)|GO:0044458(motile cilium assembly)|GO:1902017(regulation of cilium assembly)	chr6:85378207-85378266	mm|6qC3
A_55_P2011678	Pdzk1ip1	Mus musculus PDZK1 interacting protein 1 (Pdzk1ip1), transcript variant 1, mRNA [NM_001164557]	192.266	874.017	2.77701	4.54587	NM_001164557	NM_001164557	NM_001164557	Mm.30181	67182	ENSMUST00000146578	TC1601460	GO:0003674(molecular_function)|GO:0008150(biological_process)|GO:0016020(membrane)|GO:0016021(integral component of membrane)	chr4:114766409-114766468	mm|4qD1
A_51_P332652	Pqlc3	Mus musculus PQ loop repeat containing (Pqlc3), transcript variant 1, mRNA [NM_172574]	313.151	1421.67	2.77461	4.53988	NM_172574	NM_172574	NM_172574	Mm.379451	217430	ENSMUST00000222203	TC1572652	GO:0003674(molecular_function)|GO:0016020(membrane)|GO:0016021(integral component of membrane)	chr12:16995781-16995722	mm|12qA1.1
A_52_P478460	Amdhd2	amidohydrolase domain containing 2 [Source:MGI Symbol;Acc:MGI:2443978] [ENSMUST00000131766]	104.579	623.957	2.772	5.96639	ENSMUST00000131766		AK078259	Mm.87319	245847	ENSMUST00000131766		GO:0005975(carbohydrate metabolic process)|GO:0006044(N-acetylglucosamine metabolic process)|GO:0006046(N-acetylglucosamine catabolic process)|GO:0008448(N-acetylglucosamine-6-phosphate deacetylase activity)|GO:0016787(hydrolase activity)|GO:0016810(hydrolase activity, acting on carbon-nitrogen (but not peptide) bonds)|GO:0019262(N-acetylneuraminate catabolic process)|GO:0046872(metal ion binding)	chr17:24299267-24299208	mm|17qA3.3
A_55_P2727127	Fmn1	Mus musculus formin 1 (Fmn1), transcript variant 1, mRNA [NM_010230]	98.1488	584.652	2.76954	5.95679	NM_010230	NM_010230	NM_010230	Mm.4938	14260	ENSMUST00000153151	TC1716545	GO:0001822(kidney development)|GO:0003779(actin binding)|GO:0005515(protein binding)|GO:0005634(nucleus)|GO:0005737(cytoplasm)|GO:0005856(cytoskeleton)|GO:0005884(actin filament)|GO:0005886(plasma membrane)|GO:0008017(microtubule binding)|GO:0010467(gene expression)|GO:0015630(microtubule cytoskeleton)|GO:0016020(membrane)|GO:0017124(SH3 domain binding)|GO:0030054(cell junction)|GO:0030838(positi…	chr2:113549763-113549822	mm|2qE4
A_55_P2909088		UI-M-DJ2-bvw-p-04-0-UI.s1 NIH_BMAP_DJ2 Mus musculus cDNA clone UI-M-DJ2-bvw-p-04-0-UI 3, mRNA sequence [BQ176538]	3.81527	82.9944	2.76919	21.7532	BQ176538		BQ176538	Mm.471390			TC1611163		chr7:151611577-151611518	mm|7qF5
A_51_P151126	Cd52	Mus musculus CD52 antigen (Cd52), mRNA [NM_013706]	25027.1	82427.8	2.76799	3.29354	NM_013706	NM_013706	NM_013706	Mm.24130	23833	ENSMUST00000000696	TC1580218	GO:0005886(plasma membrane)|GO:0007204(positive regulation of cytosolic calcium ion concentration)|GO:0009617(response to bacterium)|GO:0016020(membrane)|GO:0031225(anchored component of membrane)|GO:0097225(sperm midpiece)	chr4:133649564-133649505	mm|4qD3
A_55_P2067632	Ush1c	Mus musculus USH1 protein network component harmonin (Ush1c), transcript variant b4, mRNA [NM_001163733]	3.42733	74.3935	2.76734	21.706	NM_001163733	NM_001163733	NM_001163733	Mm.119709	72088	ENSMUST00000009667	NP597374	GO:0000086(G2/M transition of mitotic cell cycle)|GO:0001750(photoreceptor outer segment)|GO:0001917(photoreceptor inner segment)|GO:0002141(stereocilia ankle link)|GO:0002142(stereocilia ankle link complex)|GO:0005515(protein binding)|GO:0005737(cytoplasm)|GO:0005829(cytosol)|GO:0005856(cytoskeleton)|GO:0005886(plasma membrane)|GO:0005902(microvillus)|GO:0005903(brush border)|GO:0007605(sensory …	chr7:53450787-53450728	mm|7qB4
A_51_P285651	Cdkn3	cyclin-dependent kinase inhibitor 3 [Source:MGI Symbol;Acc:MGI:1919641] [ENSMUST00000227149]	3.16415	68.6042	2.7664	21.6817	ENSMUST00000227149		AK033341	Mm.272394	72391	ENSMUST00000227149		GO:0004721(phosphoprotein phosphatase activity)|GO:0004722(protein serine/threonine phosphatase activity)|GO:0004725(protein tyrosine phosphatase activity)|GO:0005515(protein binding)|GO:0005737(cytoplasm)|GO:0005829(cytosol)|GO:0006974(cellular response to DNA damage stimulus)|GO:0007049(cell cycle)|GO:0007050(cell cycle arrest)|GO:0016311(dephosphorylation)|GO:0016787(hydrolase activity)|GO:001…	chr14:47387673-47387732	mm|14qC1
A_55_P2362645	4930568G15Rik		3.20211	69.3127	2.76499	21.6459	AK036349		AK036349	Mm.109021	75857				chr1:166994219-166994160	mm|1qH2.3
A_51_P208603	Dio2	Mus musculus deiodinase, iodothyronine, type II (Dio2), mRNA [NM_010050]	8.47123	113.995	2.76466	13.4568	NM_010050	NM_010050	NM_010050	Mm.21389	13371	ENSMUST00000082432	TC1636620	GO:0004800(thyroxine 5-deiodinase activity)|GO:0006590(thyroid hormone generation)|GO:0009409(response to cold)|GO:0016020(membrane)|GO:0016021(integral component of membrane)|GO:0016491(oxidoreductase activity)|GO:0031625(ubiquitin protein ligase binding)|GO:0042403(thyroid hormone metabolic process)|GO:0042404(thyroid hormone catabolic process)|GO:0042446(hormone biosynthetic process)|GO:005511…	chr12:91963294-91963235	mm|12qD3
A_66_P130276		predicted gene 13941 [Source:MGI Symbol;Acc:MGI:3651375] [ENSMUST00000127918]	7.79941	104.844	2.76352	13.4425	ENSMUST00000127918		XM_001003702	Mm.370078		ENSMUST00000127918			chr2:110928641-110928582	mm|2qE3
A_51_P475138	Duox1	Mus musculus dual oxidase 1 (Duox1), mRNA [NM_001099297]	3.63364	78.4848	2.76317	21.5995	NM_001099297	NM_001099297	NM_001099297	Mm.108582	99439	ENSMUST00000099461	TC1601504	GO:0005515(protein binding)|GO:0005886(plasma membrane)|GO:0019221(cytokine-mediated signaling pathway)|GO:0042335(cuticle development)|GO:0051591(response to cAMP)|GO:0072593(reactive oxygen species metabolic process)	chr2:122173491-122173550	mm|2qE5
A_55_P2285599	5730437C12Rik	Q4JC27_SULAC (Q4JC27) Conserved membrane protein, partial (6%) [TC1635769]	3.86124	83.2093	2.76122	21.5499	AK017624		AK017624	Mm.102557	70548		TC1635769		chr2:56627348-56627289	mm|2qC1.1
A_55_P1962889	Fam170a	Mus musculus family with sequence similarity 170, member A (Fam170a), transcript variant 2, mRNA [NM_001357517]	3.53292	75.9596	2.75928	21.5006	NM_001357517	NM_001357517	NM_001357517	Mm.329435	225497	ENSMUST00000039121	NP1257839	GO:0003677(DNA binding)|GO:0005634(nucleus)|GO:0006366(transcription by RNA polymerase II)|GO:0045893(positive regulation of transcription, DNA-templated)|GO:0046872(metal ion binding)	chr18:50442614-50442673	mm|18qD1
A_55_P2621848	Ifrd1	Mus musculus interferon-related developmental regulator 1 (Ifrd1), mRNA [NM_013562]	2461.34	8892.12	2.75883	3.61272	NM_013562	NM_013562	NM_013562	Mm.168	15982	ENSMUST00000171530	TC1572542	GO:0005634(nucleus)|GO:0005737(cytoplasm)|GO:0007275(multicellular organism development)|GO:0014706(striated muscle tissue development)|GO:0030154(cell differentiation)|GO:0030517(negative regulation of axon extension)|GO:0042692(muscle cell differentiation)|GO:0043403(skeletal muscle tissue regeneration)|GO:0045944(positive regulation of transcription by RNA polymerase II)|GO:0048671(negative re…	chr12:40930907-40930566	mm|12qB1
A_51_P276522	Pebp4	Mus musculus phosphatidylethanolamine binding protein 4 (Pebp4), transcript variant 1, mRNA [NM_028560]	3.2638	70.043	2.7577	21.4605	NM_028560	NM_028560	NM_028560	Mm.23509	73523	ENSMUST00000022678	TC1735346	GO:0005515(protein binding)|GO:0005764(lysosome)|GO:0008150(biological_process)	chr14:70251464-70251523	mm|14qD2
A_51_P135118	Krtap13-1	Mus musculus keratin associated protein 13-1 (Krtap13-1), mRNA [NM_183189]	3.39372	72.5645	2.75459	21.382	NM_183189	NM_183189	NM_183189	Mm.206668	268905	ENSMUST00000060494	TC1586871	GO:0003674(molecular_function)|GO:0005575(cellular_component)|GO:0008150(biological_process)	chr16:88729718-88729777	mm|16qC3.3
A_55_P2004911		immunoglobulin heavy variable V8-2 [Source:MGI Symbol;Acc:MGI:3647474] [ENSMUST00000195037]	3.51796	75.139	2.75366	21.3587	ENSMUST00000195037		KY199058			ENSMUST00000195037			chr12:115700568-115700509	mm|12qF2
A_51_P415688	Gng12	Mus musculus guanine nucleotide binding protein (G protein), gamma 12 (Gng12), transcript variant 2, mRNA [NM_025278]	766.25	2760.82	2.75309	3.60302	NM_025278	NM_025278	NM_025278	Mm.234342	14701	ENSMUST00000114224	NP748123	GO:0003924(GTPase activity)|GO:0005834(heterotrimeric G-protein complex)|GO:0005884(actin filament)|GO:0005886(plasma membrane)|GO:0007165(signal transduction)|GO:0007186(G protein-coupled receptor signaling pathway)|GO:0016020(membrane)|GO:0021987(cerebral cortex development)|GO:0030165(PDZ domain binding)|GO:0032496(response to lipopolysaccharide)|GO:0042301(phosphate ion binding)	chr6:66967776-66967835	mm|6qC1
A_51_P334785	Ifi209	Mus musculus interferon activated gene 209 (Ifi209), mRNA [NM_175026]	165.34	741.476	2.75228	4.48455	NM_175026	NM_175026	NM_175026	Mm.447	236312	ENSMUST00000193727	TC1579139	GO:0000978(RNA polymerase II proximal promoter sequence-specific DNA binding)|GO:0001078(proximal promoter DNA-binding transcription repressor activity, RNA polymerase II-specific)|GO:0003690(double-stranded DNA binding)|GO:0005634(nucleus)|GO:0005730(nucleolus)|GO:0005829(cytosol)|GO:0008134(transcription factor binding)|GO:0035458(cellular response to interferon-beta)|GO:0042802(identical prote…	chr1:175574960-175576173	mm|1qH3
A_51_P155152	Ank	Mus musculus progressive ankylosis (Ank), mRNA [NM_020332]	1778.57	6403.67	2.75157	3.60046	NM_020332	NM_020332	NM_020332	Mm.265264	11732	ENSMUST00000134004	TC1573067	GO:0005315(inorganic phosphate transmembrane transporter activity)|GO:0005886(plasma membrane)|GO:0005887(integral component of plasma membrane)|GO:0006817(phosphate ion transport)|GO:0015114(phosphate ion transmembrane transporter activity)|GO:0016020(membrane)|GO:0016021(integral component of membrane)|GO:0030500(regulation of bone mineralization)|GO:0030504(inorganic diphosphate transmembrane …	chr15:27523965-27524024	mm|15qB1
A_51_P400752		Q31216_MOUSE (Q31216) Class I (Qa) Q5-k antigen, complete [TC1629641]	11592.1	37892.2	2.75055	3.2688	HQ258995		HQ258995	Mm.439676			TC1629641
A_55_P2004381	Pvt1		3.87668	82.3595	2.74913	21.2449	AK144873		AK144873	Mm.4608	19296			GO:0009611(response to wounding)	chr15:62007459-62007518	mm|15qD1
A_66_P127795	Lhfpl5	Mus musculus lipoma HMGIC fusion partner-like 5 (Lhfpl5), mRNA [NM_026571]	3.6185	76.8468	2.74882	21.2372	NM_026571	NM_026571	NM_026571	Mm.284760	328789	ENSMUST00000080780	TC1586883	GO:0005515(protein binding)|GO:0005886(plasma membrane)|GO:0006811(ion transport)|GO:0007605(sensory perception of sound)|GO:0016020(membrane)|GO:0016021(integral component of membrane)|GO:0016324(apical plasma membrane)|GO:0032421(stereocilium bundle)|GO:0032426(stereocilium tip)|GO:0050910(detection of mechanical stimulus involved in sensory perception of sound)|GO:0060088(auditory receptor cel…	chr17:28720285-28720344	mm|17qA3.3
A_66_P128082			39.7114	233.066	2.74681	5.86899	NAP030603-1
A_66_P112675	C430042M11Rik	Mus musculus RIKEN cDNA C430042M11 gene (C430042M11Rik), transcript variant 1, long non-coding RNA [NR_155490]	17.863	236.263	2.7461	13.2264	NR_155490	NR_155490	NR_155490	Mm.379475	320021		TC1610103		chr17:84251160-84251101	mm|17qE4
A_55_P2051334	H2-K2	Mus musculus histocompatibility 2, K region locus 2 (H2-K2), non-coding RNA [NR_004446]	15094.4	49061.9	2.73745	3.25034	NR_004446	NR_004446	NR_004446	Mm.440940	630499		NP057634		chr17:034111979-034111920	mm|17qB1
A_55_P2168023	Sema3g	Mus musculus sema domain, immunoglobulin domain (Ig), short basic domain, secreted, (semaphorin) 3G (Sema3g), mRNA [NM_001025379]	13.4516	176.332	2.73648	13.1086	NM_001025379	NM_001025379	NM_001025379	Mm.27812	218877	ENSMUST00000090180	TC1590720	GO:0001755(neural crest cell migration)|GO:0005102(signaling receptor binding)|GO:0005576(extracellular region)|GO:0005615(extracellular space)|GO:0005887(integral component of plasma membrane)|GO:0030215(semaphorin receptor binding)|GO:0030335(positive regulation of cell migration)|GO:0030517(negative regulation of axon extension)|GO:0038191(neuropilin binding)|GO:0045499(chemorepellent activity…	chr14:32042510-32042569	mm|14qB
A_51_P186161	Rnf149	Mus musculus ring finger protein 149 (Rnf149), mRNA [NM_001033135]	3370.32	12695.4	2.73624	3.76683	NM_001033135	NM_001033135	NM_001033135	Mm.28614	67702	ENSMUST00000062525	TC1575196	GO:0005515(protein binding)|GO:0006511(ubiquitin-dependent protein catabolic process)|GO:0016020(membrane)|GO:0016021(integral component of membrane)|GO:0016567(protein ubiquitination)|GO:0016740(transferase activity)|GO:0031647(regulation of protein stability)|GO:0035690(cellular response to drug)|GO:0043409(negative regulation of MAPK cascade)|GO:0046872(metal ion binding)|GO:0061630(ubiquitin …	chr1:39608235-39608176	mm|1qB
A_51_P260433	Ptpn14	Mus musculus protein tyrosine phosphatase, non-receptor type 14 (Ptpn14), mRNA [NM_008976]	7.09888	92.3746	2.72858	13.0126	NM_008976	NM_008976	NM_008976	Mm.4498	19250	ENSMUST00000027898	NP166713	GO:0001946(lymphangiogenesis)|GO:0003712(transcription coregulator activity)|GO:0004721(phosphoprotein phosphatase activity)|GO:0004725(protein tyrosine phosphatase activity)|GO:0005634(nucleus)|GO:0005654(nucleoplasm)|GO:0005737(cytoplasm)|GO:0005856(cytoskeleton)|GO:0006470(protein dephosphorylation)|GO:0008285(negative regulation of cell proliferation)|GO:0016311(dephosphorylation)|GO:0016787(…	chr1:191693879-191693938	mm|1qH6
A_52_P257590	Tgif1	Mus musculus TGFB-induced factor homeobox 1 (Tgif1), transcript variant 2, mRNA [NM_009372]	320.486	1418.17	2.72795	4.42505	NM_009372	NM_009372	NM_009372	Mm.101034	21815	ENSMUST00000135007	TC1637895	GO:0000122(negative regulation of transcription by RNA polymerase II)|GO:0000978(RNA polymerase II proximal promoter sequence-specific DNA binding)|GO:0001078(proximal promoter DNA-binding transcription repressor activity, RNA polymerase II-specific)|GO:0001843(neural tube closure)|GO:0003677(DNA binding)|GO:0003682(chromatin binding)|GO:0005515(protein binding)|GO:0005634(nucleus)|GO:0005654(nuc…	chr17:71194497-71194438	mm|17qE1.3
A_51_P502253	Olfr938	Mus musculus olfactory receptor 938 (Olfr938), mRNA [NM_146438]	3.89076	80.4606	2.72627	20.6799	NM_146438	NM_146438	NM_146438	Mm.271358	258430	ENSMUST00000056499	TC1706926	GO:0004984(olfactory receptor activity)|GO:0005549(odorant binding)|GO:0007186(G protein-coupled receptor signaling pathway)|GO:0007608(sensory perception of smell)|GO:0016021(integral component of membrane)	chr9:38886139-38886080	mm|9qA5.1
A_55_P1992910	Gyg	Mus musculus glycogenin (Gyg), transcript variant 1, mRNA [NM_001355261]	3324.59	12459.2	2.72571	3.74759	NM_001355261	NM_001355261	NM_001355261	Mm.6375	27357	ENSMUST00000184552	TC1573012	GO:0005536(glucose binding)|GO:0005978(glycogen biosynthetic process)|GO:0008466(glycogenin glucosyltransferase activity)|GO:0016740(transferase activity)|GO:0016757(transferase activity, transferring glycosyl groups)|GO:0046872(metal ion binding)	chr3:20022092-20022033	mm|3qA2
A_66_P118175	Gm12503	Q4TFF5_TETNG (Q4TFF5) Chromosome undetermined SCAF4541, whole genome shotgun sequence. (Fragment), partial (6%) [TC1614300]	3.34499	69.0487	2.72473	20.6424	AK035708		AK035708	Mm.301781	100040313		TC1614300		chr4:44122060-44122119	mm|4qB1
A_52_P723294		Q8NH31_HUMAN (Q8NH31) Seven transmembrane helix receptor, partial (5%) [TC1605300]	3.88817	80.203	2.72412	20.6275	AK042419		AK042419	Mm.442207			TC1605300		chr13:49640178-49640119	mm|13qA5
A_55_P2741233	Il12b	Mus musculus interleukin 12b (Il12b), mRNA [NM_001303244]	18.1395	234.928	2.7235	12.9512	NM_001303244	NM_001303244	NM_001303244	Mm.239707	16160	ENSMUST00000170513	TC1587196	GO:0001916(positive regulation of T cell mediated cytotoxicity)|GO:0002230(positive regulation of defense response to virus by host)|GO:0002323(natural killer cell activation involved in immune response)|GO:0002827(positive regulation of T-helper 1 type immune response)|GO:0002860(positive regulation of natural killer cell mediated cytotoxicity directed against tumor cell target)|GO:0002862(negat…	chr11:44226781-44226840	mm|11qB1.1
A_52_P587738	P2ry2	Mus musculus purinergic receptor P2Y, G-protein coupled 2 (P2ry2), transcript variant 1, mRNA [NM_008773]	75.9155	438.376	2.72197	5.77452	NM_008773	NM_008773	NM_008773	Mm.3000	18442	ENSMUST00000207916	TC1583818	GO:0004930(G protein-coupled receptor activity)|GO:0005524(ATP binding)|GO:0005739(mitochondrion)|GO:0005764(lysosome)|GO:0005769(early endosome)|GO:0005886(plasma membrane)|GO:0007165(signal transduction)|GO:0007186(G protein-coupled receptor signaling pathway)|GO:0007200(phospholipase C-activating G protein-coupled receptor signaling pathway)|GO:0007204(positive regulation of cytosolic calcium …	chr7:108145612-108145553	mm|7qE3
A_52_P365342	Lrrn2	Mus musculus leucine rich repeat protein 2, neuronal (Lrrn2), mRNA [NM_010732]	20.2298	260.707	2.71819	12.8873	NM_010732	NM_010732	NM_010732	Mm.39640	16980	ENSMUST00000027706	TC1578152	GO:0003674(molecular_function)|GO:0005615(extracellular space)|GO:0031012(extracellular matrix)	chr1:134836381-134836440	mm|1qE4
A_55_P2108483		predicted gene 8815 [Source:MGI Symbol;Acc:MGI:3648635] [ENSMUST00000173809]	6479.38	24180.9	2.71712	3.73197	ENSMUST00000173809					ENSMUST00000173809			chr17:36232268-36232209	mm|17qB1
A_52_P507498	Plxnc1	Mus musculus plexin C1 (Plxnc1), mRNA [NM_018797]	484.594	2131.57	2.71706	4.39867	NM_018797	NM_018797	NM_018797	Mm.256712	54712	ENSMUST00000099337	TC1597538	GO:0002116(semaphorin receptor complex)|GO:0005887(integral component of plasma membrane)|GO:0007162(negative regulation of cell adhesion)|GO:0007165(signal transduction)|GO:0008360(regulation of cell shape)|GO:0016020(membrane)|GO:0016021(integral component of membrane)|GO:0017154(semaphorin receptor activity)|GO:0030334(regulation of cell migration)|GO:0043087(regulation of GTPase activity)|GO:…	chr10:94253938-94253879	mm|10qC2
A_51_P184928	Ifitm7	Mus musculus interferon induced transmembrane protein 7 (Ifitm7), mRNA [NM_001270718]	1753.47	6191.58	2.70998	3.53103	NM_001270718	NM_001270718	NM_001270718	Mm.484026	74482	ENSMUST00000117803	TC1591602	GO:0003674(molecular_function)|GO:0005886(plasma membrane)|GO:0034341(response to interferon-gamma)|GO:0035455(response to interferon-alpha)|GO:0035456(response to interferon-beta)|GO:0045071(negative regulation of viral genome replication)|GO:0046597(negative regulation of viral entry into host cell)|GO:0051607(defense response to virus)|GO:0060337(type I interferon signaling pathway)	chr16:13983805-13983746	mm|16qA1
A_51_P347333	Dusp4	Q8I865_SPOFR (Q8I865) Ribosomal protein S2, partial (7%) [TC1608176]	37.658	215.694	2.70951	5.7277	AK012530		AK012530	Mm.392187	319520		TC1608176	GO:0000188(inactivation of MAPK activity)|GO:0004721(phosphoprotein phosphatase activity)|GO:0004725(protein tyrosine phosphatase activity)|GO:0005634(nucleus)|GO:0005654(nucleoplasm)|GO:0005737(cytoplasm)|GO:0006470(protein dephosphorylation)|GO:0008138(protein tyrosine/serine/threonine phosphatase activity)|GO:0008330(protein tyrosine/threonine phosphatase activity)|GO:0016311(dephosphorylation…	chr8:35884806-35884865	mm|8qA4
A_55_P2173210		interferon activated gene 203, pseudogene [Source:MGI Symbol;Acc:MGI:3840117] [ENSMUST00000155076]	321.109	1403.03	2.70487	4.36932	ENSMUST00000155076					ENSMUST00000155076			chr1:175711197-175711138	mm|1qH3
A_55_P2507390	Gk	Mus musculus glycerol kinase (Gk), transcript variant 2, mRNA [NM_212444]	201.436	879.118	2.70276	4.36426	NM_212444	NM_212444	NM_212444	Mm.246682	14933	ENSMUST00000026039	TC1574505	GO:0000166(nucleotide binding)|GO:0004370(glycerol kinase activity)|GO:0005524(ATP binding)|GO:0005634(nucleus)|GO:0005737(cytoplasm)|GO:0005739(mitochondrion)|GO:0005741(mitochondrial outer membrane)|GO:0005829(cytosol)|GO:0005975(carbohydrate metabolic process)|GO:0006071(glycerol metabolic process)|GO:0006072(glycerol-3-phosphate metabolic process)|GO:0006641(triglyceride metabolic process)|GO…	chrX:82948150-82948091	mm|XqC1
A_55_P2054470	Gm11497		4.37625	87.9992	2.7025	20.1083	AK133123		AK133123	Mm.363436	100039114				chr11:88987336-88987277	mm|11qC
A_55_P2090733		BY604674 RIKEN full-length enriched, visual cortex Mus musculus cDNA clone K230034F12 3, mRNA sequence [BY604674]	3.5926	72.1947	2.70195	20.0954	AK158632		AK158632	Mm.240740					chr1:77513563-77513622	mm|1qC4
A_51_P126626	Zfp503	Mus musculus zinc finger protein 503 (Zfp503), mRNA [NM_145459]	10.6241	134.846	2.70181	12.6925	NM_145459	NM_145459	NM_145459	Mm.292401	218820	ENSMUST00000043409	TC1575977	GO:0003676(nucleic acid binding)|GO:0005634(nucleus)|GO:0008285(negative regulation of cell proliferation)|GO:0010629(negative regulation of gene expression)|GO:0046872(metal ion binding)|GO:0061351(neural precursor cell proliferation)|GO:0070315(G1 to G0 transition involved in cell differentiation)	chr14:22803318-22803259	mm|14qA3
A_51_P140321	Mocos	Mus musculus molybdenum cofactor sulfurase (Mocos), mRNA [NM_026779]	230.396	1004.65	2.70121	4.36054	NM_026779	NM_026779	NM_026779	Mm.28252	68591	ENSMUST00000068006	TC1606108	GO:0003824(catalytic activity)|GO:0005575(cellular_component)|GO:0006777(Mo-molybdopterin cofactor biosynthetic process)|GO:0008265(Mo-molybdopterin cofactor sulfurase activity)|GO:0016740(transferase activity)|GO:0030151(molybdenum ion binding)|GO:0030170(pyridoxal phosphate binding)|GO:0043545(molybdopterin cofactor metabolic process)|GO:0102867(molybdenum cofactor sulfurtransferase activity)	chr18:24859890-24859949	mm|18qA2
A_55_P1978506	H2-Q8	Mus musculus histocompatibility 2, Q region locus 8 (H2-Q8), mRNA [NM_023124]	7555.31	27977.4	2.70111	3.70301	NM_023124	NM_023124	NM_023124	Mm.486287	15019	ENSMUST00000113879	TC1599615	GO:0001916(positive regulation of T cell mediated cytotoxicity)|GO:0002476(antigen processing and presentation of endogenous peptide antigen via MHC class Ib)|GO:0005102(signaling receptor binding)|GO:0005886(plasma membrane)|GO:0006955(immune response)|GO:0042605(peptide antigen binding)	chr17:35565247-35565306	mm|17qB1
A_51_P222280	Ikbke	Mus musculus inhibitor of kappaB kinase epsilon (Ikbke), mRNA [NM_019777]	15.2105	192.554	2.69899	12.6592	NM_019777	NM_019777	NM_019777	Mm.386783	56489	ENSMUST00000161764	TC1579603	GO:0000166(nucleotide binding)|GO:0004672(protein kinase activity)|GO:0004674(protein serine/threonine kinase activity)|GO:0004704(NF-kappaB-inducing kinase activity)|GO:0005515(protein binding)|GO:0005524(ATP binding)|GO:0005634(nucleus)|GO:0005737(cytoplasm)|GO:0006468(protein phosphorylation)|GO:0006974(cellular response to DNA damage stimulus)|GO:0008384(IkappaB kinase activity)|GO:0008630(in…	chr1:133151868-133151809	mm|1qE4
A_52_P231428	Cped1	Mus musculus cadherin-like and PC-esterase domain containing 1 (Cped1), mRNA [NM_001081351]	7.42402	93.9514	2.69864	12.655	NM_001081351	NM_001081351	NM_001081351	Mm.221404	214642	ENSMUST00000137437	TC1600741	GO:0003674(molecular_function)|GO:0005783(endoplasmic reticulum)|GO:0008150(biological_process)	chr6:22187634-22187693	mm|6qA3.1
A_65_P20589		BY764083 RIKEN full-length enriched, NOD-derived CD11c +ve dendritic cells Mus musculus cDNA clone F630040A08 3. [BY764083]	292.074	1269.47	2.69529	4.3464	BY764083		BY764083	Mm.484225					chr1:39630842-39630783	mm|1qB
A_55_P2283870	4930579K21	Q4SRM6_TETNG (Q4SRM6) Chromosome undetermined SCAF14516, whole genome shotgun sequence. (Fragment), partial (8%) [TC1612094]	13.4821	170.069	2.69518	12.6144	AK076967		AK076967	Mm.402081	212241		TC1612094		chr11:50533704-50533645	mm|11qB1.3
A_55_P2735230	Tnp2	Mus musculus transition protein 2 (Tnp2), mRNA [NM_013694]	333.139	1446.26	2.69316	4.34132	NM_013694	NM_013694	NM_013694	Mm.206798	21959	ENSMUST00000206907	TC1616325	GO:0000786(nucleosome)|GO:0000788(nuclear nucleosome)|GO:0001673(male germ cell nucleus)|GO:0003677(DNA binding)|GO:0005634(nucleus)|GO:0005694(chromosome)|GO:0007275(multicellular organism development)|GO:0007283(spermatogenesis)|GO:0007339(binding of sperm to zona pellucida)|GO:0007340(acrosome reaction)|GO:0007341(penetration of zona pellucida)|GO:0008270(zinc ion binding)|GO:0010954(positive …	chr3:90155993-90158230	mm|3qF1
A_55_P2722288	Zfp275	Mus musculus zinc finger protein 275 (Zfp275), transcript variant 2, mRNA [NM_001160229]	3.89507	77.3765	2.69218	19.8652	NM_001160229	NM_001160229	NM_001160229	Mm.26595	27081	ENSMUST00000139996	TC1685551		chrX:70590229-70597184	mm|XqA7.3
A_52_P168271	Spg20	Mus musculus spastic paraplegia 20, spartin (Troyer syndrome) homolog (human) (Spg20), transcript variant 1, mRNA [NM_144895]	248.645	1078.55	2.69165	4.33771	NM_144895	NM_144895	NM_144895	Mm.235523	229285	ENSMUST00000199416	TC1607872	GO:0000910(cytokinesis)|GO:0005515(protein binding)|GO:0005737(cytoplasm)|GO:0005741(mitochondrial outer membrane)|GO:0005811(lipid droplet)|GO:0005886(plasma membrane)|GO:0030514(negative regulation of BMP signaling pathway)|GO:0034389(lipid droplet organization)|GO:0045202(synapse)|GO:0048698(negative regulation of collateral sprouting in absence of injury)|GO:0050905(neuromuscular process)|GO:…	chr3:54932153-54932212	mm|3qC
A_55_P2747907	Cypt12	Mus musculus cysteine-rich perinuclear theca 12 (Cypt12), mRNA [NM_029289]	3.53681	70.1741	2.69115	19.8411	NM_029289	NM_029289	NM_029289	Mm.27023	75439	ENSMUST00000029080	TC1582938	GO:0003674(molecular_function)|GO:0005575(cellular_component)|GO:0008150(biological_process)	chr3:17848805-17848864	mm|3qA1
A_55_P2039518	1700019P21Rik	Mus musculus RIKEN cDNA 1700019P21 gene (1700019P21Rik), long non-coding RNA [NR_138576]	3.37418	66.9272	2.69089	19.8351	NR_138576	NR_138576	NR_138576	Mm.71176	75546		TC1677526		chr1:140772925-140772866	mm|1qF
A_55_P2030331	Iltifb	Mus musculus interleukin 10-related T cell-derived inducible factor beta (Iltifb), mRNA [NM_054079]	3.51576	69.5704	2.68888	19.7881	NM_054079	NM_054079	NM_054079	Mm.213193	116849	ENSMUST00000163808	TC1589971	GO:0005125(cytokine activity)|GO:0005576(extracellular region)|GO:0005615(extracellular space)	chr10:117726745-117726686	mm|10qD2
A_65_P04184	Pfkp	phosphofructokinase, platelet [Source:MGI Symbol;Acc:MGI:1891833] [ENSMUST00000148999]	18.1255	226.843	2.68669	12.5152	ENSMUST00000148999		AK165422	Mm.273874	56421	ENSMUST00000148999	TC1642381	GO:0000166(nucleotide binding)|GO:0003824(catalytic activity)|GO:0003872(6-phosphofructokinase activity)|GO:0005524(ATP binding)|GO:0005737(cytoplasm)|GO:0005829(cytosol)|GO:0005945(6-phosphofructokinase complex)|GO:0006002(fructose 6-phosphate metabolic process)|GO:0006007(glucose catabolic process)|GO:0006096(glycolytic process)|GO:0008152(metabolic process)|GO:0016208(AMP binding)|GO:0016301(k…	chr13:6601859-6601800	mm|13qA1
A_55_P2037513	Pld3	Mus musculus phospholipase D family, member 3 (Pld3), transcript variant 1, mRNA [NM_001317355]	6478.78	23813.4	2.68583	3.6756	NM_001317355	NM_001317355	NM_001317355	Mm.6483	18807	ENSMUST00000117611	TC1572347	GO:0003824(catalytic activity)|GO:0004630(phospholipase D activity)|GO:0005783(endoplasmic reticulum)|GO:0006629(lipid metabolic process)|GO:0016020(membrane)|GO:0016021(integral component of membrane)|GO:0016042(lipid catabolic process)|GO:0016787(hydrolase activity)|GO:0070290(N-acylphosphatidylethanolamine-specific phospholipase D activity)	chr7:28317097-28317038	mm|7qA3
A_52_P572613	Fcrl6	Mus musculus Fc receptor-like 6 (Fcrl6), mRNA [NM_001164725]	3.33116	65.5965	2.68474	19.6918	NM_001164725	NM_001164725	NM_001164725	Mm.439612	677296	ENSMUST00000094303		GO:0005886(plasma membrane)|GO:0008150(biological_process)|GO:0009897(external side of plasma membrane)|GO:0016020(membrane)|GO:0016021(integral component of membrane)|GO:0019902(phosphatase binding)|GO:0019903(protein phosphatase binding)|GO:0042289(MHC class II protein binding)	chr1:174529373-174529314	mm|1qH3
A_51_P158686	Gm6377	Mus musculus predicted gene 6377 (Gm6377), mRNA [NM_001037917]	4.42688	87.0974	2.684	19.6747	NM_001037917	NM_001037917	NM_001037917	Mm.482747	622976	ENSMUST00000060013	TC1585632	GO:0003674(molecular_function)|GO:0005575(cellular_component)|GO:0008150(biological_process)	chrX:106395339-106395398	mm|XqD
A_51_P478881	Ces4a	Mus musculus carboxylesterase 4A (Ces4a), mRNA [NM_146213]	4.01856	78.818	2.68136	19.6135	NM_146213	NM_146213	NM_146213	Mm.120297	234677	ENSMUST00000161289	TC1592158	GO:0004771(sterol esterase activity)|GO:0004806(triglyceride lipase activity)|GO:0005576(extracellular region)|GO:0005615(extracellular space)|GO:0016042(lipid catabolic process)|GO:0016787(hydrolase activity)|GO:0052689(carboxylic ester hydrolase activity)	chr8:107673600-107673659	mm|8qD3
A_55_P2119458	Slc25a44	Mus musculus solute carrier family 25, member 44 (Slc25a44), transcript variant 3, mRNA [NM_001145877]	108.797	611.186	2.67981	5.61765	NM_001145877	NM_001145877	NM_001145877	Mm.301740	229517	ENSMUST00000168755	NP748720	GO:0005739(mitochondrion)|GO:0005743(mitochondrial inner membrane)|GO:0016020(membrane)|GO:0016021(integral component of membrane)|GO:0022857(transmembrane transporter activity)|GO:0055085(transmembrane transport)	chr3:88224483-88224424	mm|3qF1
A_51_P211903	Golga5	Mus musculus golgi autoantigen, golgin subfamily a, 5 (Golga5), transcript variant 2, mRNA [NM_013747]	307.777	1326.06	2.67934	4.3085	NM_013747	NM_013747	NM_013747	Mm.273370	27277	ENSMUST00000179218	TC1579215	GO:0000137(Golgi cis cisterna)|GO:0000138(Golgi trans cisterna)|GO:0000139(Golgi membrane)|GO:0000301(retrograde transport, vesicle recycling within Golgi)|GO:0005515(protein binding)|GO:0005794(Golgi apparatus)|GO:0005797(Golgi medial cisterna)|GO:0005801(cis-Golgi network)|GO:0007030(Golgi organization)|GO:0016020(membrane)|GO:0016021(integral component of membrane)|GO:0017137(Rab GTPase bindin…	chr12:103735935-103735994	mm|12qE
A_55_P2737807		microtubule associated monooxygenase, calponin and LIM domain containing 2 [Source:MGI Symbol;Acc:MGI:2444947] [ENSMUST00000106647]	12.6038	156.461	2.67795	12.4138	ENSMUST00000106647		AK163231	Mm.52312		ENSMUST00000106647			chr7:119458770-119458829	mm|7qF1
A_55_P2847416	LOC102634904	PREDICTED: Mus musculus uncharacterized LOC102634904 (LOC102634904), transcript variant X2, ncRNA [XR_388230]	67.3148	377.51	2.67721	5.60812	XR_388230	XR_388230	XR_388230	Mm.429095	102634904				chr8:129958836-129958777	mm|8qE2
A_52_P313102	Yipf7	Mus musculus Yip1 domain family, member 7 (Yipf7), mRNA [NM_023784]	3.51847	68.614	2.67648	19.5011	NM_023784	NM_023784	NM_023784	Mm.154776	75581	ENSMUST00000031045	TC1586779	GO:0003674(molecular_function)|GO:0005783(endoplasmic reticulum)|GO:0005794(Golgi apparatus)|GO:0008150(biological_process)|GO:0016020(membrane)|GO:0016021(integral component of membrane)	chr5:69908186-69908127	mm|5qC3.1
A_51_P381260	Fxyd5	Mus musculus FXYD domain-containing ion transport regulator 5 (Fxyd5), transcript variant 2, mRNA [NM_008761]	2018.22	7013.76	2.67594	3.47521	NM_008761	NM_008761	NM_008761	Mm.1870	18301	ENSMUST00000009831	TC1593651	GO:0003779(actin binding)|GO:0005216(ion channel activity)|GO:0006811(ion transport)|GO:0016020(membrane)|GO:0016021(integral component of membrane)|GO:0017080(sodium channel regulator activity)|GO:0045296(cadherin binding)|GO:2000649(regulation of sodium ion transmembrane transporter activity)	chr7:31817883-31817824	mm|7qB1
A_51_P181517	Fcgr4	Mus musculus Fc receptor, IgG, low affinity IV (Fcgr4), mRNA [NM_144559]	1017.11	3534.4	2.67578	3.47496	NM_144559	NM_144559	NM_144559	Mm.251254	246256	ENSMUST00000078825	TC1585503	GO:0005886(plasma membrane)|GO:0009897(external side of plasma membrane)|GO:0009986(cell surface)|GO:0016020(membrane)|GO:0016021(integral component of membrane)|GO:0019767(IgE receptor activity)|GO:0019770(IgG receptor activity)|GO:0019863(IgE binding)|GO:0019864(IgG binding)|GO:0042119(neutrophil activation)|GO:0045780(positive regulation of bone resorption)|GO:0051930(regulation of sensory per…	chr1:172959738-172959797	mm|1qH3
A_51_P169693	Calm3	Mus musculus calmodulin 3 (Calm3), mRNA [NM_007590]	6366.96	23286.4	2.67561	3.65738	NM_007590	NM_007590	NM_007590	Mm.288630	12315	ENSMUST00000051672	NP967503	GO:0000086(G2/M transition of mitotic cell cycle)|GO:0005509(calcium ion binding)|GO:0005634(nucleus)|GO:0005737(cytoplasm)|GO:0005886(plasma membrane)|GO:0008076(voltage-gated potassium channel complex)|GO:0008179(adenylate cyclase binding)|GO:0019722(calcium-mediated signaling)|GO:0019904(protein domain specific binding)|GO:0030234(enzyme regulator activity)|GO:0030235(nitric-oxide synthase reg…	chr7:17500247-17500188	mm|7qA2
A_55_P2808199	Gm36908	Mus musculus predicted gene, 36908 (Gm36908), long non-coding RNA [NR_156009]	3.94425	76.7845	2.67502	19.4675	NR_156009	NR_156009	NR_156009	Mm.405617	102640972				chr10:25335497-25335438	mm|10qA4
A_51_P120717	Lmnb1	Mus musculus lamin B1 (Lmnb1), mRNA [NM_010721]	757.437	2626.86	2.67156	3.46809	NM_010721	NM_010721	NM_010721	Mm.4105	16906	ENSMUST00000025486	TC1576739	GO:0003690(double-stranded DNA binding)|GO:0005198(structural molecule activity)|GO:0005634(nucleus)|GO:0005635(nuclear envelope)|GO:0005637(nuclear inner membrane)|GO:0005638(lamin filament)|GO:0005652(nuclear lamina)|GO:0005654(nucleoplasm)|GO:0005737(cytoplasm)|GO:0005882(intermediate filament)|GO:0008432(JUN kinase binding)|GO:0010971(positive regulation of G2/M transition of mitotic cell cyc…	chr18:56912871-56912930	mm|18qD3
A_51_P406583	Myo1e	Mus musculus myosin IE (Myo1e), mRNA [NM_181072]	916.414	3177.22	2.6709	3.46702	NM_181072	NM_181072	NM_181072	Mm.249311	71602	ENSMUST00000214042	TC1575905	GO:0000166(nucleotide binding)|GO:0001570(vasculogenesis)|GO:0001701(in utero embryonic development)|GO:0001822(kidney development)|GO:0003094(glomerular filtration)|GO:0003774(motor activity)|GO:0003779(actin binding)|GO:0005516(calmodulin binding)|GO:0005524(ATP binding)|GO:0005737(cytoplasm)|GO:0005856(cytoskeleton)|GO:0005903(brush border)|GO:0005911(cell-cell junction)|GO:0005912(adherens ju…	chr9:70247354-70247413	mm|9qD
A_51_P496540	Sh2d1b1	Mus musculus SH2 domain containing 1B1 (Sh2d1b1), transcript variant 1, mRNA [NM_012009]	39.0504	218.027	2.6704	5.58324	NM_012009	NM_012009	NM_012009	Mm.57009	26904	ENSMUST00000179976	TC1590424	GO:0001784(phosphotyrosine residue binding)|GO:0002250(adaptive immune response)|GO:0002366(leukocyte activation involved in immune response)|GO:0002376(immune system process)|GO:0002717(positive regulation of natural killer cell mediated immunity)|GO:0002769(natural killer cell inhibitory signaling pathway)|GO:0005515(protein binding)|GO:0005622(intracellular)|GO:0009967(positive regulation of s…	chr1:172213404-172214808	mm|1qH3
A_52_P234910		predicted gene 15032 [Source:MGI Symbol;Acc:MGI:3705393] [ENSMUST00000118547]	1926.18	6664.77	2.66664	3.4601	ENSMUST00000118547	XM_001472223	XM_001472223			ENSMUST00000118547			chrX:139057374-139057315	mm|XqF2
A_55_P2737722	Daam2	dishevelled associated activator of morphogenesis 2 [Source:MGI Symbol;Acc:MGI:1923691] [ENSMUST00000226030]	3.17691	61.226	2.66647	19.2722	ENSMUST00000226030		AK162940	Mm.211275	76441	ENSMUST00000226030		GO:0003779(actin binding)|GO:0005515(protein binding)|GO:0007368(determination of left/right symmetry)|GO:0016043(cellular component organization)|GO:0016055(Wnt signaling pathway)|GO:0017048(Rho GTPase binding)|GO:0021516(dorsal spinal cord development)|GO:0030036(actin cytoskeleton organization)|GO:0048715(negative regulation of oligodendrocyte differentiation)|GO:0060828(regulation of canonica…	chr17:49634960-49634901	mm|17qC
A_51_P108459	Gpr65	Mus musculus G-protein coupled receptor 65 (Gpr65), mRNA [NM_008152]	2265.68	7827.35	2.66333	3.45475	NM_008152	NM_008152	NM_008152	Mm.378924	14744	ENSMUST00000075072	TC1587025	GO:0004930(G protein-coupled receptor activity)|GO:0005886(plasma membrane)|GO:0005887(integral component of plasma membrane)|GO:0006915(apoptotic process)|GO:0007165(signal transduction)|GO:0007186(G protein-coupled receptor signaling pathway)|GO:0007189(adenylate cyclase-activating G protein-coupled receptor signaling pathway)|GO:0010447(response to acidic pH)|GO:0016020(membrane)|GO:0016021(in…	chr12:99514727-99514786	mm|12qE
A_55_P2185900	Nrg4	Mus musculus neuregulin 4 (Nrg4), mRNA [NM_032002]	3.32137	63.6568	2.66178	19.1659	NM_032002	NM_032002	NM_032002	Mm.443874	83961	ENSMUST00000164721	TC1664805	GO:0005102(signaling receptor binding)|GO:0005576(extracellular region)|GO:0005615(extracellular space)|GO:0005886(plasma membrane)|GO:0008083(growth factor activity)|GO:0016020(membrane)|GO:0016021(integral component of membrane)|GO:0035556(intracellular signal transduction)	chr9:55068089-55068030	mm|9qB
A_66_P121397	Lsmem1	Mus musculus leucine-rich single-pass membrane protein 1 (Lsmem1), mRNA [NM_001033437]	9.2321	112.879	2.66163	12.2267	NM_001033437	NM_001033437	NM_001033437	Mm.390463	380755	ENSMUST00000095760	TC1592915	GO:0003674(molecular_function)|GO:0005829(cytosol)|GO:0008150(biological_process)|GO:0016020(membrane)|GO:0016021(integral component of membrane)	chr12:40903207-40903148	mm|12qB1
A_66_P128217		UI-M-FY0-cfh-b-21-0-UI.r1 NIH_BMAP_FY0 Mus musculus cDNA clone IMAGE: 6849430 5, mRNA sequence [CB527178]	3.86684	73.9294	2.65969	19.1188	CB527178		CB527178	Mm.418093			TC1604141		chr7:77352396-77352455	mm|7qD1
A_66_P107763	Olfr1357	Mus musculus olfactory receptor 1357 (Olfr1357), mRNA [NM_001011737]	3.90361	74.4231	2.65731	19.0652	NM_001011737	NM_001011737	NM_001011737	Mm.278379	257883	ENSMUST00000205085	TC1655096	GO:0004984(olfactory receptor activity)|GO:0007186(G protein-coupled receptor signaling pathway)|GO:0007608(sensory perception of smell)|GO:0016021(integral component of membrane)	chr10:78074924-78074865	mm|10qC1
A_52_P526740	A430093F15Rik	Mus musculus RIKEN cDNA A430093F15 gene (A430093F15Rik), long non-coding RNA [NR_027805]	21.5799	262.551	2.65632	12.1664	NR_027805	NR_027805	NR_027805	Mm.34482	403202		TC1681544	GO:0003674(molecular_function)|GO:0005575(cellular_component)|GO:0008150(biological_process)	chr19:10860290-10860349	mm|19qA
A_55_P2730621		BB226054 RIKEN full-length enriched, adult male aorta and vein Mus musculus cDNA clone A530095I10 3. [BB226054]	3.86771	73.6463	2.65625	19.0413	AK041267		AK041267	Mm.446998					chr7:140944662-140944721	mm|7qF3
A_55_P1985768	Ttyh2	Mus musculus tweety family member 2 (Ttyh2), mRNA [NM_053273]	697.848	2400.31	2.65393	3.43958	NM_053273	NM_053273	NM_053273	Mm.271934	117160	ENSMUST00000045779	TC1575373	GO:0005229(intracellular calcium activated chloride channel activity)|GO:0005254(chloride channel activity)|GO:0005886(plasma membrane)|GO:0006811(ion transport)|GO:0006821(chloride transport)|GO:0008150(biological_process)|GO:0016020(membrane)|GO:0016021(integral component of membrane)|GO:0034707(chloride channel complex)|GO:0072320(volume-sensitive chloride channel activity)	chr11:114582192-114582251	mm|11qE2
A_65_P03074	Gas2l1	Mus musculus growth arrest-specific 2 like 1 (Gas2l1), transcript variant alpha, mRNA [NM_030228]	3.29286	62.5277	2.65391	18.9889	NM_030228	NM_030228	NM_030228	Mm.44591	78926	ENSMUST00000122886	TC1676529	GO:0001578(microtubule bundle formation)|GO:0001725(stress fiber)|GO:0005737(cytoplasm)|GO:0005856(cytoskeleton)|GO:0005874(microtubule)|GO:0007026(negative regulation of microtubule depolymerization)|GO:0007050(cell cycle arrest)|GO:0008017(microtubule binding)|GO:0008093(cytoskeletal adaptor activity)|GO:0009267(cellular response to starvation)|GO:0010629(negative regulation of gene expression)…	chr11:4954465-4954406	mm|11qA1
A_55_P2106175	Gch1	Mus musculus GTP cyclohydrolase 1 (Gch1), mRNA [NM_008102]	1016.63	3496.42	2.65371	3.43923	NM_008102	NM_008102	NM_008102	Mm.10651	14528	ENSMUST00000089959	TC1579071	GO:0000166(nucleotide binding)|GO:0003824(catalytic activity)|GO:0003924(GTPase activity)|GO:0003934(GTP cyclohydrolase I activity)|GO:0005509(calcium ion binding)|GO:0005525(GTP binding)|GO:0005634(nucleus)|GO:0005654(nucleoplasm)|GO:0005737(cytoplasm)|GO:0005829(cytosol)|GO:0006729(tetrahydrobiopterin biosynthetic process)|GO:0008152(metabolic process)|GO:0008217(regulation of blood pressure)|G…	chr14:47775407-47775348	mm|14qC1
A_52_P489295	Adamts1	Mus musculus a disintegrin-like and metallopeptidase (reprolysin type) with thrombospondin type 1 motif, 1 (Adamts1), mRNA [NM_009621]	2616.82	9463.07	2.65235	3.61625	NM_009621	NM_009621	NM_009621	Mm.1421	11504	ENSMUST00000023610	TC1773700	GO:0001542(ovulation from ovarian follicle)|GO:0001822(kidney development)|GO:0004222(metalloendopeptidase activity)|GO:0005515(protein binding)|GO:0005576(extracellular region)|GO:0005604(basement membrane)|GO:0006508(proteolysis)|GO:0008201(heparin binding)|GO:0008233(peptidase activity)|GO:0008237(metallopeptidase activity)|GO:0008270(zinc ion binding)|GO:0010976(positive regulation of neuron …	chr16:85795103-85795044	mm|16qC3.3
A_51_P509137	Hrk	Mus musculus harakiri, BCL2 interacting protein (contains only BH3 domain) (Hrk), mRNA [NM_007545]	4.38105	83.0124	2.65208	18.9481	NM_007545	NM_007545	NM_007545	Mm.384468	12123	ENSMUST00000184679		GO:0005739(mitochondrion)|GO:0006915(apoptotic process)|GO:0016020(membrane)|GO:0016021(integral component of membrane)|GO:0042981(regulation of apoptotic process)|GO:0043065(positive regulation of apoptotic process)|GO:0043525(positive regulation of neuron apoptotic process)|GO:0051365(cellular response to potassium ion starvation)	chr5:118634638-118634697	mm|5qF
A_55_P2088360		predicted gene 13194 [Source:MGI Symbol;Acc:MGI:3651272] [ENSMUST00000142299]	1921.54	6600.75	2.65117	3.43514	ENSMUST00000142299					ENSMUST00000142299			chr2:4863471-4863530	mm|2qA1
A_52_P635898	Myo5a	Mus musculus myosin VA (Myo5a), mRNA [NM_010864]	1615.46	5543.51	2.64892	3.43153	NM_010864	NM_010864	NM_010864	Mm.3645	17918	ENSMUST00000136604	TC1603039	GO:0000146(microfilament motor activity)|GO:0000149(SNARE binding)|GO:0000166(nucleotide binding)|GO:0001726(ruffle)|GO:0001750(photoreceptor outer segment)|GO:0003774(motor activity)|GO:0003779(actin binding)|GO:0005509(calcium ion binding)|GO:0005515(protein binding)|GO:0005516(calmodulin binding)|GO:0005524(ATP binding)|GO:0005737(cytoplasm)|GO:0005764(lysosome)|GO:0005769(early endosome)|GO:0…	chr9:75066225-75066284	mm|9qD
A_55_P2920938	Uba1y	Mus musculus ubiquitin-activating enzyme, Chr Y (Uba1y), mRNA [NM_001357043]	7.39316	89.2684	2.64816	12.0745	NM_001357043	NM_001357043	NM_001357043	Mm.422949	22202	ENSMUST00000190013	TC1588561	GO:0000166(nucleotide binding)|GO:0004839(ubiquitin activating enzyme activity)|GO:0005524(ATP binding)|GO:0005737(cytoplasm)|GO:0006464(cellular protein modification process)|GO:0006974(cellular response to DNA damage stimulus)|GO:0008641(ubiquitin-like modifier activating enzyme activity)|GO:0016567(protein ubiquitination)|GO:0016874(ligase activity)	chrY_random:43186131-43186295
A_51_P270005	Lrguk	Mus musculus leucine-rich repeats and guanylate kinase domain containing (Lrguk), mRNA [NM_028886]	39.5772	217.661	2.64732	5.49965	NM_028886	NM_028886	NM_028886	Mm.127952	74354	ENSMUST00000070189	TC1589523	GO:0000166(nucleotide binding)|GO:0001669(acrosomal vesicle)|GO:0002177(manchette)|GO:0004385(guanylate kinase activity)|GO:0005515(protein binding)|GO:0005524(ATP binding)|GO:0005737(cytoplasm)|GO:0005829(cytosol)|GO:0005856(cytoskeleton)|GO:0007283(spermatogenesis)|GO:0016301(kinase activity)|GO:0016310(phosphorylation)|GO:0016740(transferase activity)|GO:0030154(cell differentiation)|GO:003141…	chr6:34083731-34083790	mm|6qA3.3
A_51_P171288	Fbxw10	Mus musculus F-box and WD-40 domain protein 10 (Fbxw10), transcript variant 2, mRNA [NM_001033669]	3.83881	72.2436	2.6463	18.8193	NM_001033669	NM_001033669	NM_001033669	Mm.482259	213980	ENSMUST00000110510	TC1598037	GO:0004842(ubiquitin-protein transferase activity)|GO:0005575(cellular_component)|GO:0008150(biological_process)	chr13:15821502-15821561	mm|13qA1
A_55_P2099750		predicted gene 12164 [Source:MGI Symbol;Acc:MGI:3650637] [ENSMUST00000121695]	2724.71	9805.02	2.64227	3.59856	ENSMUST00000121695					ENSMUST00000121695			chr11:45642971-45643030	mm|11qB1.1
A_66_P119820	Hsd3b4	Mus musculus hydroxy-delta-5-steroid dehydrogenase, 3 beta- and steroid delta-isomerase 4 (Hsd3b4), transcript variant 1, mRNA [NM_001111336]	3.87365	72.5179	2.64185	18.7208	NM_001111336	NM_001111336	NM_001111336	Mm.475664	15495	ENSMUST00000188356	TC1677344	GO:0003854(3-beta-hydroxy-delta5-steroid dehydrogenase activity)|GO:0005496(steroid binding)|GO:0005739(mitochondrion)|GO:0005743(mitochondrial inner membrane)|GO:0006694(steroid biosynthetic process)|GO:0008207(C21-steroid hormone metabolic process)|GO:0016491(oxidoreductase activity)|GO:0016616(oxidoreductase activity, acting on the CH-OH group of donors, NAD or NADP as acceptor)|GO:0021766(hip…	chr3:98314335-98314276	mm|3qF2.2
A_55_P2142733	Drc3	dynein regulatory complex subunit 3 [Source:MGI Symbol;Acc:MGI:1921915] [ENSMUST00000070805]	3.30245	61.7372	2.64065	18.6944	ENSMUST00000070805		AK047468	Mm.133570	74665	ENSMUST00000070805	TC1593947	GO:0005515(protein binding)|GO:0005737(cytoplasm)|GO:0005856(cytoskeleton)|GO:0005929(cilium)|GO:0005930(axoneme)|GO:0008150(biological_process)|GO:0031514(motile cilium)|GO:0042995(cell projection)	chr11:60185428-60185487	mm|11qB2
A_66_P140829	Cacng4	calcium channel, voltage-dependent, gamma subunit 4 [Source:MGI Symbol;Acc:MGI:1859167] [ENSMUST00000021066]	7.77753	93.2384	2.64046	11.9882	ENSMUST00000021066		CB205552	Mm.391790	54377	ENSMUST00000021066		GO:0005244(voltage-gated ion channel activity)|GO:0005245(voltage-gated calcium channel activity)|GO:0005246(calcium channel regulator activity)|GO:0005262(calcium channel activity)|GO:0005886(plasma membrane)|GO:0005891(voltage-gated calcium channel complex)|GO:0006811(ion transport)|GO:0006816(calcium ion transport)|GO:0009986(cell surface)|GO:0014069(postsynaptic density)|GO:0016020(membrane)|…	chr11:107593763-107593704	mm|11qE1
A_66_P101942	Gm9706	PREDICTED: Mus musculus predicted gene 9706 (Gm9706), misc_RNA [XR_168557]	231.543	975.129	2.63785	4.21144	XR_168557	XR_168557	XR_168557		677168		TC1764718		chr17:46543945-46543886	mm|17qC
A_55_P2044187		XM_750869 microtubule associated protein Ase1 {Aspergillus fumigatus Af293} (exp=-1; wgp=0; cg=0), partial (3%) [TC1675665]	15.4004	183.776	2.63552	11.9332	TC1675665						TC1675665		chr5:149776457-149776398	mm|5qG3
A_55_P2715623	Adcy10	adenylate cyclase 10 [Source:MGI Symbol;Acc:MGI:2660854] [ENSMUST00000155216]	3.15971	58.5944	2.63381	18.5442	ENSMUST00000155216	XM_017321060	XM_017321060	Mm.66952	271639	ENSMUST00000155216	TC1732526	GO:0000166(nucleotide binding)|GO:0000287(magnesium ion binding)|GO:0003351(epithelial cilium movement)|GO:0004016(adenylate cyclase activity)|GO:0005515(protein binding)|GO:0005524(ATP binding)|GO:0005634(nucleus)|GO:0005737(cytoplasm)|GO:0005739(mitochondrion)|GO:0005829(cytosol)|GO:0005856(cytoskeleton)|GO:0005886(plasma membrane)|GO:0006171(cAMP biosynthetic process)|GO:0007283(spermatogenesi…	chr1:167505853-167505912	mm|1qH2.3
A_52_P467930		peroxiredoxin 6 pseudogene 2 [Source:MGI Symbol;Acc:MGI:1203519] [ENSMUST00000121989]	41.3718	225.489	2.63352	5.45029	ENSMUST00000121989		BC158068	Mm.475841		ENSMUST00000121989			chr4:25235488-25235547	mm|4qA3
A_52_P182478	Rps2		3.62957	67.0877	2.63103	18.4836	AK004568		AK004568	Mm.157452	16898			GO:0000028(ribosomal small subunit assembly)|GO:0001731(formation of translation preinitiation complex)|GO:0003723(RNA binding)|GO:0003729(mRNA binding)|GO:0003735(structural constituent of ribosome)|GO:0005654(nucleoplasm)|GO:0005840(ribosome)|GO:0006412(translation)|GO:0015935(small ribosomal subunit)|GO:0017134(fibroblast growth factor binding)|GO:0019899(enzyme binding)|GO:0022627(cytosolic s…	chr17:24858999-24859058	mm|17qA3.3
A_55_P1963920	Scimp	Mus musculus SLP adaptor and CSK interacting membrane protein (Scimp), mRNA [NM_001045526]	528.676	2215.82	2.6291	4.19126	NM_001045526	NM_001045526	NM_001045526	Mm.164325	327957	ENSMUST00000108534		GO:0001772(immunological synapse)|GO:0005515(protein binding)|GO:0016020(membrane)|GO:0016021(integral component of membrane)|GO:0031256(leading edge membrane)|GO:0031259(uropod membrane)|GO:0070374(positive regulation of ERK1 and ERK2 cascade)|GO:0097197(tetraspanin-enriched microdomain)	chr11:70604503-70604444	mm|11qB3
A_55_P2491758	Fxyd4	Mus musculus FXYD domain-containing ion transport regulator 4 (Fxyd4), transcript variant 1, mRNA [NM_033648]	4.01508	73.8928	2.62736	18.4038	NM_033648	NM_033648	NM_033648	Mm.250392	108017	ENSMUST00000203082	TC1583868	GO:0005216(ion channel activity)|GO:0005267(potassium channel activity)|GO:0005890(sodium:potassium-exchanging ATPase complex)|GO:0006811(ion transport)|GO:0015672(monovalent inorganic cation transport)|GO:0016020(membrane)|GO:0016021(integral component of membrane)|GO:0017080(sodium channel regulator activity)|GO:0051117(ATPase binding)|GO:2000649(regulation of sodium ion transmembrane transport…	chr6:117883636-117883577	mm|6qF1
A_66_P100149	Zim3	Mus musculus zinc finger, imprinted 3 (Zim3), long non-coding RNA [NR_036631]	3.77704	69.2575	2.62425	18.3365	NR_036631	NR_036631	NR_036631	Mm.381671	116811		TC1635489	GO:0003674(molecular_function)|GO:0005575(cellular_component)|GO:0008150(biological_process)	chr7:6929339-6929280	mm|7qA1
A_51_P313674	Mmp12	Mus musculus matrix metallopeptidase 12 (Mmp12), transcript variant 1, mRNA [NM_008605]	16.7254	197.403	2.62369	11.8026	NM_008605	NM_008605	NM_008605	Mm.2055	17381	ENSMUST00000120655	TC1573624	GO:0000122(negative regulation of transcription by RNA polymerase II)|GO:0001047(core promoter binding)|GO:0001666(response to hypoxia)|GO:0004222(metalloendopeptidase activity)|GO:0005509(calcium ion binding)|GO:0005518(collagen binding)|GO:0005576(extracellular region)|GO:0005615(extracellular space)|GO:0005634(nucleus)|GO:0005737(cytoplasm)|GO:0006508(proteolysis)|GO:0006606(protein import int…	chr9:7354810-7355325	mm|9qA1
A_55_P2070686	Wdfy1	Mus musculus WD repeat and FYVE domain containing 1 (Wdfy1), transcript variant 2, mRNA [NM_027057]	609.843	2542.21	2.61923	4.16862	NM_027057	NM_027057	NM_027057	Mm.293273	69368	ENSMUST00000113511	TC1590521	GO:0005515(protein binding)|GO:0005545(1-phosphatidylinositol binding)|GO:0005634(nucleus)|GO:0005768(endosome)|GO:0005769(early endosome)|GO:0005829(cytosol)|GO:0034141(positive regulation of toll-like receptor 3 signaling pathway)|GO:0034145(positive regulation of toll-like receptor 4 signaling pathway)|GO:0046872(metal ion binding)	chr1:79723121-79723062	mm|1qC4
A_55_P2501876	H2-L	Mus musculus histocompatibility 2, D region locus L (H2-L), mRNA [NM_001267808]	18407	56789.6	2.61683	3.08521	NM_001267808	NM_001267808	NM_001267808	Mm.439675	14980	ENSMUST00000174325	TC1574671	GO:0001916(positive regulation of T cell mediated cytotoxicity)|GO:0002376(immune system process)|GO:0002474(antigen processing and presentation of peptide antigen via MHC class I)|GO:0002476(antigen processing and presentation of endogenous peptide antigen via MHC class Ib)|GO:0005102(signaling receptor binding)|GO:0005886(plasma membrane)|GO:0006952(defense response)|GO:0006955(immune response)…	chr17:035403191-035403250	mm|17qB1
A_55_P1994947	Mif		5556.09	19735.5	2.61552	3.55205	BC024895		BC024895	Mm.2326	17319			GO:0001516(prostaglandin biosynthetic process)|GO:0001934(positive regulation of protein phosphorylation)|GO:0002020(protease binding)|GO:0002035(brain renin-angiotensin system)|GO:0002376(immune system process)|GO:0002675(positive regulation of acute inflammatory response)|GO:0002821(positive regulation of adaptive immune response)|GO:0002906(negative regulation of mature B cell apoptotic proces…	chr10:75322153-75322094	mm|10qC1
A_55_P2175880	Mgst1	Mus musculus microsomal glutathione S-transferase 1 (Mgst1), transcript variant 2, mRNA [NM_001347489]	351.12	1456.53	2.61031	4.14825	NM_001347489	NM_001347489	NM_001347489	Mm.14796	56615	ENSMUST00000120230	TC1676107	GO:0001516(prostaglandin biosynthetic process)|GO:0004364(glutathione transferase activity)|GO:0004602(glutathione peroxidase activity)|GO:0005634(nucleus)|GO:0005739(mitochondrion)|GO:0005741(mitochondrial outer membrane)|GO:0005743(mitochondrial inner membrane)|GO:0005778(peroxisomal membrane)|GO:0005783(endoplasmic reticulum)|GO:0006749(glutathione metabolic process)|GO:0010243(response to org…	chr6:138104846-138104905	mm|6qG1
A_66_P128047	1700101O22Rik	Mus musculus RIKEN cDNA 1700101O22 gene (1700101O22Rik), long non-coding RNA [NR_045045]	3.97441	71.6354	2.60968	18.0241	NR_045045	NR_045045	NR_045045	Mm.179463	73575		TC1699612		chr12:7378998-7378939	mm|12qA1.1
A_55_P2036627	Ifi208	Mus musculus interferon activated gene 208 (Ifi208), mRNA [NM_001162938]	54.008	289.743	2.60932	5.36481	NM_001162938	NM_001162938	NM_001162938	Mm.303377	100033459	ENSMUST00000160565	TC1632197	GO:0000978(RNA polymerase II proximal promoter sequence-specific DNA binding)|GO:0001078(proximal promoter DNA-binding transcription repressor activity, RNA polymerase II-specific)|GO:0003690(double-stranded DNA binding)|GO:0005634(nucleus)|GO:0005730(nucleolus)|GO:0005829(cytosol)|GO:0008134(transcription factor binding)|GO:0042802(identical protein binding)	chr1:175607824-175607874	mm|1qH3
A_55_P2030030	Adssl1	Mus musculus adenylosuccinate synthetase like 1 (Adssl1), mRNA [NM_007421]	3250.21	11504.7	2.60834	3.53967	NM_007421	NM_007421	NM_007421	Mm.3440	11565	ENSMUST00000021726	TC1579255	GO:0000166(nucleotide binding)|GO:0003924(GTPase activity)|GO:0004019(adenylosuccinate synthase activity)|GO:0005515(protein binding)|GO:0005525(GTP binding)|GO:0005737(cytoplasm)|GO:0006163(purine nucleotide metabolic process)|GO:0006164(purine nucleotide biosynthetic process)|GO:0006167(AMP biosynthetic process)|GO:0006531(aspartate metabolic process)|GO:0009168(purine ribonucleoside monophosph…	chr12:113879491-113879550	mm|12qF1
A_52_P55029	Apobec1	Mus musculus apolipoprotein B mRNA editing enzyme, catalytic polypeptide 1 (Apobec1), transcript variant 1, mRNA [NM_031159]	325.456	1348.55	2.60826	4.14358	NM_031159	NM_031159	NM_031159	Mm.3333	11810	ENSMUST00000147760	TC1761585	GO:0003723(RNA binding)|GO:0003729(mRNA binding)|GO:0003824(catalytic activity)|GO:0004126(cytidine deaminase activity)|GO:0004131(cytosine deaminase activity)|GO:0005515(protein binding)|GO:0005634(nucleus)|GO:0005737(cytoplasm)|GO:0006397(mRNA processing)|GO:0006641(triglyceride metabolic process)|GO:0006970(response to osmotic stress)|GO:0008047(enzyme activator activity)|GO:0008270(zinc ion b…	chr6:122541147-122538174	mm|6qF1
A_66_P118839	Arhgap27os2		837.223	2817.06	2.60696	3.36477	AK052773		AK052773	Mm.399816	653029				chr11:103222183-103222242	mm|11qE1
A_51_P387591	Nfkbiz	Mus musculus nuclear factor of kappa light polypeptide gene enhancer in B cells inhibitor, zeta (Nfkbiz), transcript variant 1, mRNA [NM_030612]	3000.47	10603.6	2.60503	3.53397	NM_030612	NM_030612	NM_030612	Mm.247272	80859	ENSMUST00000096026	TC1576131	GO:0005515(protein binding)|GO:0005634(nucleus)|GO:0006954(inflammatory response)|GO:0016607(nuclear speck)|GO:0036464(cytoplasmic ribonucleoprotein granule)|GO:0050729(positive regulation of inflammatory response)|GO:0050852(T cell receptor signaling pathway)|GO:2000321(positive regulation of T-helper 17 cell differentiation)	chr18:73864056-73863997	mm|18qE2
A_55_P2101776	Adora1	Mus musculus adenosine A1 receptor (Adora1), transcript variant 2, mRNA [NM_001008533]	77.5661	414.845	2.60459	5.34828	NM_001008533	NM_001008533	NM_001008533	Mm.298908	11539	ENSMUST00000086465	TC1603011	GO:0000186(activation of MAPKK activity)|GO:0001609(G protein-coupled adenosine receptor activity)|GO:0001659(temperature homeostasis)|GO:0001664(G protein-coupled receptor binding)|GO:0001666(response to hypoxia)|GO:0001883(purine nucleoside binding)|GO:0001973(adenosine receptor signaling pathway)|GO:0002087(regulation of respiratory gaseous exchange by neurological system process)|GO:0002674(n…	chr1:136095892-136095833	mm|1qE4
A_52_P299627	Cntrl	centriolin [Source:MGI Symbol;Acc:MGI:1889576] [ENSMUST00000028235]	105.737	565.426	2.60437	5.34748	ENSMUST00000028235		BC038386	Mm.231332	26920	ENSMUST00000028235	NP647589	GO:0000278(mitotic cell cycle)|GO:0003279(cardiac septum development)|GO:0003281(ventricular septum development)|GO:0003674(molecular_function)|GO:0005737(cytoplasm)|GO:0005813(centrosome)|GO:0005829(cytosol)|GO:0005856(cytoskeleton)|GO:0007049(cell cycle)|GO:0035904(aorta development)|GO:0048471(perinuclear region of cytoplasm)|GO:0051301(cell division)|GO:0060976(coronary vasculature developmen…	chr2:34985636-34985695	mm|2qB
A_55_P2713390	Sema3c	sema domain, immunoglobulin domain (Ig), short basic domain, secreted, (semaphorin) 3C [Source:MGI Symbol;Acc:MGI:107557] [ENSMUST00000170348]	4.47648	80.0728	2.60322	17.8875	ENSMUST00000170348		AK078589	Mm.5071	20348	ENSMUST00000170348		GO:0001755(neural crest cell migration)|GO:0001756(somitogenesis)|GO:0001974(blood vessel remodeling)|GO:0003148(outflow tract septum morphogenesis)|GO:0003151(outflow tract morphogenesis)|GO:0003215(cardiac right ventricle morphogenesis)|GO:0003350(pulmonary myocardium development)|GO:0005576(extracellular region)|GO:0005615(extracellular space)|GO:0005887(integral component of plasma membrane)|…	chr5:17083874-17083933	mm|5qA3
A_55_P1975486	Olfr1128	Mus musculus olfactory receptor 1128 (Olfr1128), mRNA [NM_146349]	3.38641	60.3685	2.60034	17.8267	NM_146349	NM_146349	NM_146349	Mm.377445	258346	ENSMUST00000102624	TC1600013	GO:0004984(olfactory receptor activity)|GO:0005549(odorant binding)|GO:0007186(G protein-coupled receptor signaling pathway)|GO:0007608(sensory perception of smell)|GO:0016021(integral component of membrane)	chr2:87384914-87384855	mm|2qD
A_52_P570543	Sdk2	Mus musculus sidekick cell adhesion molecule 2 (Sdk2), mRNA [NM_172800]	11.7042	135.164	2.60028	11.5483	NM_172800	NM_172800	NM_172800	Mm.130504	237979	ENSMUST00000041627	TC1630396	GO:0003674(molecular_function)|GO:0005886(plasma membrane)|GO:0007155(cell adhesion)|GO:0007156(homophilic cell adhesion via plasma membrane adhesion molecules)|GO:0007416(synapse assembly)|GO:0010842(retina layer formation)|GO:0016020(membrane)|GO:0016021(integral component of membrane)|GO:0030054(cell junction)|GO:0045202(synapse)|GO:0060219(camera-type eye photoreceptor cell differentiation)	chr11:113655119-113655060	mm|11qE2
A_55_P2739904	Mib2	BC058086 Mib2 protein {Mus musculus} (exp=-1; wgp=0; cg=0), partial (11%) [TC1627942]	910.202	3049.72	2.59794	3.35059	AK189402		AK189402	Mm.490124	76580		TC1627942	GO:0000151(ubiquitin ligase complex)|GO:0003779(actin binding)|GO:0004842(ubiquitin-protein transferase activity)|GO:0005737(cytoplasm)|GO:0005768(endosome)|GO:0005769(early endosome)|GO:0007219(Notch signaling pathway)|GO:0008270(zinc ion binding)|GO:0016567(protein ubiquitination)|GO:0016740(transferase activity)|GO:0046872(metal ion binding)|GO:0061630(ubiquitin protein ligase activity)	chr4:155041172-155041038	mm|4qE2
A_52_P614336	Pld3	Mus musculus phospholipase D family, member 3 (Pld3), transcript variant 2, mRNA [NM_011116]	8210.41	28902.8	2.59704	3.52026	NM_011116	NM_011116	NM_011116	Mm.6483	18807	ENSMUST00000155287	TC1572347	GO:0003824(catalytic activity)|GO:0004630(phospholipase D activity)|GO:0005783(endoplasmic reticulum)|GO:0006629(lipid metabolic process)|GO:0016020(membrane)|GO:0016021(integral component of membrane)|GO:0016042(lipid catabolic process)|GO:0016787(hydrolase activity)|GO:0070290(N-acylphosphatidylethanolamine-specific phospholipase D activity)	chr7:28317394-28317335	mm|7qA3
A_55_P2556339	Gm33041	PREDICTED: Mus musculus predicted gene, 33041 (Gm33041), transcript variant X2, ncRNA [XR_382370]	3.94296	69.8223	2.59468	17.7081	XR_382370	XR_382370	XR_382370		102635793				chr13:52319739-52319798	mm|13qA5
A_55_P1974028	Srsf1	Mus musculus serine/arginine-rich splicing factor 1 (Srsf1), transcript variant 2, mRNA [NM_001078167]	11.1896	128.52	2.59444	11.4857	NM_001078167	NM_001078167	NM_001078167	Mm.391719	110809	ENSMUST00000035288	TC1586292	GO:0000380(alternative mRNA splicing, via spliceosome)|GO:0000381(regulation of alternative mRNA splicing, via spliceosome)|GO:0000395(mRNA 5-splice site recognition)|GO:0001701(in utero embryonic development)|GO:0003676(nucleic acid binding)|GO:0003723(RNA binding)|GO:0003729(mRNA binding)|GO:0005515(protein binding)|GO:0005634(nucleus)|GO:0005654(nucleoplasm)|GO:0005681(spliceosomal complex)|GO…	chr10:86304041-86303982	mm|10qC1
A_52_P219840	Mamld1	Mus musculus mastermind-like domain containing 1 (Mamld1), transcript variant 2, mRNA [NM_001256048]	9.89533	113.618	2.59409	11.482	NM_001256048	NM_001256048	NM_001256048	Mm.371730	333639	ENSMUST00000114629	TC1612041	GO:0003674(molecular_function)|GO:0005575(cellular_component)|GO:0005634(nucleus)|GO:0006357(regulation of transcription by RNA polymerase II)	chrX:68372133-68372192	mm|XqA7.2
A_51_P114910	Cstb	Mus musculus cystatin B (Cstb), mRNA [NM_007793]	4143.09	14558.6	2.59334	3.51394	NM_007793	NM_007793	NM_007793	Mm.6095	13014	ENSMUST00000005185	TC1574817	GO:0002020(protease binding)|GO:0004866(endopeptidase inhibitor activity)|GO:0004869(cysteine-type endopeptidase inhibitor activity)|GO:0005615(extracellular space)|GO:0005622(intracellular)|GO:0005634(nucleus)|GO:0005730(nucleolus)|GO:0005737(cytoplasm)|GO:0005829(cytosol)|GO:0008344(adult locomotory behavior)|GO:0010466(negative regulation of peptidase activity)|GO:0030414(peptidase inhibitor a…	chr10:77890058-77890117	mm|10qC1
A_52_P63623	Olfr98	Mus musculus olfactory receptor 98 (Olfr98), mRNA [NM_146510]	3.50474	61.678	2.58941	17.5985	NM_146510	NM_146510	NM_146510	Mm.377540	258503	ENSMUST00000080759		GO:0004984(olfactory receptor activity)|GO:0007186(G protein-coupled receptor signaling pathway)|GO:0007608(sensory perception of smell)|GO:0016021(integral component of membrane)	chr17:3558086-3558027	mm|17qA1
A_55_P1995092	H2-Q10	Mus musculus histocompatibility 2, Q region locus 10 (H2-Q10), mRNA [NM_010391]	1574.51	5251.63	2.58823	3.3354	NM_010391	NM_010391	NM_010391	Mm.88795	15007	ENSMUST00000068291	NP379951	GO:0001916(positive regulation of T cell mediated cytotoxicity)|GO:0002376(immune system process)|GO:0002474(antigen processing and presentation of peptide antigen via MHC class I)|GO:0002476(antigen processing and presentation of endogenous peptide antigen via MHC class Ib)|GO:0005102(signaling receptor binding)|GO:0005615(extracellular space)|GO:0005783(endoplasmic reticulum)|GO:0005794(Golgi a…	chr17:35610036-35610095	mm|17qB1
A_51_P148037	Sh3pxd2b	Mus musculus SH3 and PX domains 2B (Sh3pxd2b), mRNA [NM_177364]	126.78	670.426	2.58728	5.28812	NM_177364	NM_177364	NM_177364	Mm.227616	268396	ENSMUST00000038753	TC1641971	GO:0001501(skeletal system development)|GO:0001654(eye development)|GO:0002051(osteoblast fate commitment)|GO:0002102(podosome)|GO:0005737(cytoplasm)|GO:0006801(superoxide metabolic process)|GO:0007507(heart development)|GO:0010314(phosphatidylinositol-5-phosphate binding)|GO:0010628(positive regulation of gene expression)|GO:0016176(superoxide-generating NADPH oxidase activator activity)|GO:0022…	chr11:32327606-32327665	mm|11qA4
A_52_P379531	Timeless	Mus musculus timeless circadian clock 1 (Timeless), transcript variant 2, mRNA [NM_011589]	42.6515	225.444	2.58658	5.28573	NM_011589	NM_011589	NM_011589	Mm.6458	21853	ENSMUST00000105243	NP859432	GO:0000076(DNA replication checkpoint)|GO:0000122(negative regulation of transcription by RNA polymerase II)|GO:0000228(nuclear chromosome)|GO:0000790(nuclear chromatin)|GO:0001658(branching involved in ureteric bud morphogenesis)|GO:0001822(kidney development)|GO:0002009(morphogenesis of an epithelium)|GO:0003677(DNA binding)|GO:0005515(protein binding)|GO:0005634(nucleus)|GO:0006281(DNA repair)…	chr10:127681744-127681803	mm|10qD3
A_55_P1973081	Vmn1r29	Mus musculus vomeronasal 1 receptor 29 (Vmn1r29), mRNA [NM_053232]	3.50484	61.4694	2.58651	17.5384	NM_053232	NM_053232	NM_053232	Mm.377156	113859	ENSMUST00000168416	NP407201	GO:0005575(cellular_component)|GO:0007165(signal transduction)|GO:0007606(sensory perception of chemical stimulus)|GO:0038023(signaling receptor activity)	chr6:58258133-58258192	mm|6qB3
A_66_P124515		Q6PWM4_BOVIN (Q6PWM4) Phosphoribosylformylglycinamidine synthase (Fragment) , partial (19%) [TC1592465]	91.9268	485.684	2.5859	5.28337	AK037391		AK037391	Mm.210652			TC1592465		chr2:152556445-152556504	mm|2qH1
A_66_P116550		BB202260 RIKEN full-length enriched, 0 day neonate thymus Mus musculus cDNA clone A430045G08 3. [BB202260]	3.58781	62.7443	2.58408	17.4882	BB202260		BB202260	Mm.483565			TC1717293		chr17:48680207-48680266	mm|17qC
A_55_P2044432		T cell receptor alpha variable 6N-6 [Source:MGI Symbol;Acc:MGI:3642618] [ENSMUST00000181793]	3.35819	58.6586	2.58306	17.4673	ENSMUST00000181793		M16676	Mm.305356		ENSMUST00000181793	NP1259060		chr14:53752571-53752630	mm|14qC2
A_52_P747490		BB472910 RIKEN full-length enriched, 12 days embryo eyeball Mus musculus cDNA clone D230048A16 3. [BB472910]	3.85542	67.3401	2.58302	17.4663	AK052118		AK052118	Mm.448013			TC1612625		chr18:9764300-9764359	mm|18qA1
A_55_P2005833	Adamts8	Mus musculus a disintegrin-like and metallopeptidase (reprolysin type) with thrombospondin type 1 motif, 8 (Adamts8), transcript variant 1, mRNA [NM_013906]	4.50193	78.624	2.58293	17.4645	NM_013906	NM_013906	NM_013906	Mm.100582	30806	ENSMUST00000163037	TC1723651	GO:0004222(metalloendopeptidase activity)|GO:0005576(extracellular region)|GO:0006508(proteolysis)|GO:0008201(heparin binding)|GO:0008233(peptidase activity)|GO:0008237(metallopeptidase activity)|GO:0008270(zinc ion binding)|GO:0016787(hydrolase activity)|GO:0046872(metal ion binding)|GO:0062023(collagen-containing extracellular matrix)	chr9:30770384-30770443	mm|9qA4
A_55_P2063029	Phc2	polyhomeotic 2 [Source:MGI Symbol;Acc:MGI:1860454] [ENSMUST00000120946]	51.3306	270.554	2.58226	5.27082	ENSMUST00000120946	XM_006503237	XM_006503237		54383	ENSMUST00000120946		GO:0000792(heterochromatin)|GO:0003677(DNA binding)|GO:0005515(protein binding)|GO:0005634(nucleus)|GO:0005654(nucleoplasm)|GO:0007275(multicellular organism development)|GO:0007283(spermatogenesis)|GO:0008270(zinc ion binding)|GO:0031519(PcG protein complex)|GO:0035102(PRC1 complex)|GO:0042802(identical protein binding)|GO:0046872(metal ion binding)	chr4:128419268-128419327	mm|4qD2.2
A_55_P2180957	Vmn2r105	Mus musculus vomeronasal 2, receptor 105 (Vmn2r105), mRNA [NM_001104567]	3.77371	65.8405	2.58208	17.4471	NM_001104567	NM_001104567	NM_001104567	Mm.379363	627743	ENSMUST00000167382		GO:0004930(G protein-coupled receptor activity)|GO:0005887(integral component of plasma membrane)|GO:0008150(biological_process)	chr17:20345502-20345443	mm|17qA3.2
A_52_P646552	Olfr128	Mus musculus olfactory receptor 128 (Olfr128), mRNA [NM_206816]	4.76663	83.0416	2.58083	17.4214	NM_206816	NM_206816	NM_206816	Mm.390990	383243	ENSMUST00000080231	TC1599729	GO:0004984(olfactory receptor activity)|GO:0005549(odorant binding)|GO:0007186(G protein-coupled receptor signaling pathway)|GO:0007608(sensory perception of smell)|GO:0016021(integral component of membrane)	chr17:38060811-38060870	mm|17qB1
A_55_P1956418	Efr3b	Mus musculus EFR3 homolog B (Efr3b), mRNA [NM_001082483]	215.487	879.383	2.5805	4.08091	NM_001082483	NM_001082483	NM_001082483	Mm.210266	668212	ENSMUST00000218166	TC1662662	GO:0003674(molecular_function)|GO:0005737(cytoplasm)|GO:0005886(plasma membrane)|GO:0016020(membrane)|GO:0046854(phosphatidylinositol phosphorylation)|GO:0072659(protein localization to plasma membrane)	chr12:3962632-3962573	mm|12qA1.1
A_52_P1087486	Fxr1	Mus musculus fragile X mental retardation gene 1, autosomal homolog (Fxr1), transcript variant 3, mRNA [NM_008053]	3.82781	66.6601	2.5805	17.4147	NM_008053	NM_008053	NM_008053	Mm.259021	14359	ENSMUST00000043380	TC1600673	GO:0002151(G-quadruplex RNA binding)|GO:0003676(nucleic acid binding)|GO:0003723(RNA binding)|GO:0003729(mRNA binding)|GO:0003730(mRNA 3-UTR binding)|GO:0005515(protein binding)|GO:0005634(nucleus)|GO:0005737(cytoplasm)|GO:0005829(cytosol)|GO:0005844(polysome)|GO:0007275(multicellular organism development)|GO:0007517(muscle organ development)|GO:0014069(postsynaptic density)|GO:0017148(negative r…	chr19:5341470-5343899	mm|19qA
A_66_P101575		predicted gene 4819 [Source:MGI Symbol;Acc:MGI:3647912] [ENSMUST00000182170]	2554.26	8484.23	2.57938	3.3216	ENSMUST00000182170					ENSMUST00000182170			chr14:56869847-56869906	mm|14qC3
A_55_P1971840	Muc13	Mus musculus mucin 13, epithelial transmembrane (Muc13), mRNA [NM_010739]	138.167	726.524	2.57862	5.25831	NM_010739	NM_010739	NM_010739	Mm.3177	17063	ENSMUST00000115044	TC1580350	GO:0005576(extracellular region)|GO:0005615(extracellular space)|GO:0005829(cytosol)|GO:0005886(plasma membrane)|GO:0016020(membrane)|GO:0016021(integral component of membrane)|GO:0016324(apical plasma membrane)|GO:0030277(maintenance of gastrointestinal epithelium)|GO:0042803(protein homodimerization activity)	chr16:33819909-33819968	mm|16qB3
A_51_P499623	Mlana	melan-A [Source:MGI Symbol;Acc:MGI:108454] [ENSMUST00000025719]	4.73175	81.9744	2.57609	17.3243	ENSMUST00000025719	XM_011247400	XM_011247400	Mm.138437	77836	ENSMUST00000025719	TC1587408	GO:0005789(endoplasmic reticulum membrane)|GO:0005794(Golgi apparatus)|GO:0005802(trans-Golgi network)|GO:0042470(melanosome)	chr19:29782839-29782898	mm|19qC1
A_52_P295038	Dcdc2c	Mus musculus doublecortin domain containing 2C (Dcdc2c), mRNA [NM_001177964]	3.66611	63.4776	2.57562	17.3147	NM_001177964	NM_001177964	NM_001177964	Mm.310284	68511	ENSMUST00000020963	TC1596597	GO:0003674(molecular_function)|GO:0005737(cytoplasm)|GO:0005815(microtubule organizing center)|GO:0005874(microtubule)|GO:0005929(cilium)|GO:0008150(biological_process)|GO:0030864(cortical actin cytoskeleton)|GO:0031514(motile cilium)|GO:0035556(intracellular signal transduction)|GO:0036126(sperm flagellum)|GO:0042995(cell projection)	chr12:29211649-29211590	mm|12qA2
A_55_P2032559			878.698	2912.48	2.57483	3.31454	NAP099731-001								chr3:107670973-107670914	mm|3qF2.3
A_51_P227845	4930502E18Rik	RIKEN cDNA 4930502E18 gene [Source:MGI Symbol;Acc:MGI:1922263] [ENSMUST00000069209]	16.7385	188.335	2.57231	11.2516	ENSMUST00000069209	XM_006535359	XM_006535359	Mm.336332	75013	ENSMUST00000069209	TC1590509	GO:0003674(molecular_function)|GO:0005575(cellular_component)|GO:0008150(biological_process)	chrX:51041522-51041581	mm|XqA5
A_55_P2727519	2410164B09Rik	Q53GC3_HUMAN (Q53GC3) Cytochrome P450, family 3, subfamily A, polypeptide 5 variant (Fragment), partial (4%) [TC1692832]	19.0792	214.468	2.57129	11.241	AK010824		AK010824	Mm.398400	76823		TC1692832		chr2:72826485-72826426	mm|2qC3
A_55_P2098593			11.3135	127.005	2.56986	11.226	AK136374		AK136374	Mm.445192					chr11:18911127-18911186	mm|11qA3.1
A_55_P2741198	Ciita	Mus musculus class II transactivator (Ciita), transcript variant 5, mRNA [NM_001302619]	56.2944	294.152	2.56897	5.22525	NM_001302619	NM_001302619	NM_001302619	Mm.249560	12265	ENSMUST00000230450	TC1582497	GO:0000122(negative regulation of transcription by RNA polymerase II)|GO:0000166(nucleotide binding)|GO:0005524(ATP binding)|GO:0005525(GTP binding)|GO:0005634(nucleus)|GO:0006355(regulation of transcription, DNA-templated)|GO:0006954(inflammatory response)|GO:0008022(protein C-terminus binding)|GO:0009986(cell surface)|GO:0016301(kinase activity)|GO:0016310(phosphorylation)|GO:0016605(PML body)|…	chr16:10525904-10525963	mm|16qA1
A_51_P359046	Defb9	Mus musculus defensin beta 9 (Defb9), mRNA [NM_139219]	10.5779	118.636	2.56885	11.2155	NM_139219	NM_139219	NM_139219	Mm.171224	246079	ENSMUST00000190433	TC1585021	GO:0003674(molecular_function)|GO:0005575(cellular_component)|GO:0005576(extracellular region)|GO:0006952(defense response)|GO:0008150(biological_process)|GO:0042742(defense response to bacterium)	chr15:74557144-74557085	mm|15qD3
A_51_P195044	Dppa3	Mus musculus developmental pluripotency-associated 3 (Dppa3), mRNA [NM_139218]	4.67439	80.1149	2.56697	17.1391	NM_139218	NM_139218	NM_139218	Mm.27982	73708	ENSMUST00000049644	TC1577694	GO:0001939(female pronucleus)|GO:0001940(male pronucleus)|GO:0005515(protein binding)|GO:0005634(nucleus)|GO:0005737(cytoplasm)|GO:0006325(chromatin organization)|GO:0007275(multicellular organism development)|GO:0035064(methylated histone binding)|GO:0040016(embryonic cleavage)|GO:0044726(protection of DNA demethylation of female pronucleus)|GO:1901536(negative regulation of DNA demethylation)|G…	chr6:122580134-122580193	mm|6qF1
A_55_P2809550	AI504432	Mus musculus expressed sequence AI504432 (AI504432), long non-coding RNA [NR_033498]	255.664	1034.58	2.56515	4.04665	NR_033498	NR_033498	NR_033498	Mm.347584	229694		TC1724600		chr3:106857176-106857235	mm|3qF2.3
A_55_P1964325	Klrb1b	Mus musculus killer cell lectin-like receptor subfamily B member 1B (Klrb1b), transcript variant 1, mRNA [NM_030599]	134.867	702.724	2.56465	5.21051	NM_030599	NM_030599	NM_030599	Mm.6180	80782	ENSMUST00000032472	TC1583490	GO:0005515(protein binding)|GO:0005886(plasma membrane)|GO:0005887(integral component of plasma membrane)|GO:0009897(external side of plasma membrane)|GO:0016020(membrane)|GO:0016021(integral component of membrane)|GO:0030246(carbohydrate binding)|GO:0038023(signaling receptor activity)|GO:0042803(protein homodimerization activity)|GO:0045953(negative regulation of natural killer cell mediated cy…	chr6:128763906-128763847	mm|6qF3
A_66_P113708	Nespas	Mus musculus neuroendocrine secretory protein antisense (Nespas), antisense RNA [NR_002846]	3.86956	65.7867	2.56011	17.0011	NR_002846	NR_002846	NR_002846	Mm.425113	56802		TC1627256	GO:0001894(tissue homeostasis)|GO:0006306(DNA methylation)|GO:0009791(post-embryonic development)|GO:0035264(multicellular organism growth)|GO:0043588(skin development)|GO:0044877(protein-containing complex binding)|GO:0071514(genetic imprinting)	chr2:174107754-174107695	mm|2qH4
A_55_P2094499	Tmem150b	Mus musculus transmembrane protein 150B (Tmem150b), transcript variant 2, mRNA [NM_177887]	8.30098	92.3298	2.55993	11.1228	NM_177887	NM_177887	NM_177887	Mm.361851	330460	ENSMUST00000086364		GO:0003674(molecular_function)|GO:0005764(lysosome)|GO:0005768(endosome)|GO:0005886(plasma membrane)|GO:0005887(integral component of plasma membrane)|GO:0006914(autophagy)|GO:0010506(regulation of autophagy)|GO:0016020(membrane)|GO:0016021(integral component of membrane)|GO:0031410(cytoplasmic vesicle)	chr7:4658499-4658440	mm|7qA1
A_66_P120668	4930404A05Rik	Mus musculus RIKEN cDNA 4930404A05 gene (4930404A05Rik), long non-coding RNA [NR_040495]	3.48731	59.1236	2.55776	16.9539	NR_040495	NR_040495	NR_040495	Mm.60493	73820		TC1608784		chr16:52799722-52799663	mm|16qB5
A_66_P125864		Q6ECB1_9PASS (Q6ECB1) NADH dehydrogenase subunit 2 (Fragment), partial (6%) [TC1615003]	47.0513	243.948	2.55705	5.18473	AK078510		AK078510	Mm.428863			TC1615003		chr8:59794040-59793981	mm|8qB2
A_55_P2085181	Chaf1b	Mus musculus chromatin assembly factor 1, subunit B (p60) (Chaf1b), mRNA [NM_028083]	220.798	889.192	2.55636	4.02717	NM_028083	NM_028083	NM_028083	Mm.274222	110749	ENSMUST00000117099	TC1576430	GO:0000790(nuclear chromatin)|GO:0005515(protein binding)|GO:0005634(nucleus)|GO:0005654(nucleoplasm)|GO:0006260(DNA replication)|GO:0006281(DNA repair)|GO:0006335(DNA replication-dependent nucleosome assembly)|GO:0006974(cellular response to DNA damage stimulus)|GO:0007049(cell cycle)|GO:0031497(chromatin assembly)|GO:0032991(protein-containing complex)|GO:0033186(CAF-1 complex)|GO:0042393(histo…	chr16:93906219-93906278	mm|16qC4
A_51_P262515	Phf11a	Mus musculus PHD finger protein 11A (Phf11a), mRNA [NM_172603]	1456.63	4785.06	2.55573	3.28503	NM_172603	NM_172603	NM_172603	Mm.254918	219131	ENSMUST00000062307	TC1590774	GO:0003674(molecular_function)|GO:0005634(nucleus)|GO:0005654(nucleoplasm)|GO:0031965(nuclear membrane)|GO:0046872(metal ion binding)|GO:0050776(regulation of immune response)	chr14:59895830-59895771	mm|14qC3
A_51_P430082	Tst	Mus musculus thiosulfate sulfurtransferase, mitochondrial (Tst), mRNA [NM_009437]	81.0226	419.652	2.55549	5.17944	NM_009437	NM_009437	NM_009437	Mm.15312	22117	ENSMUST00000058659	TC1744660	GO:0003723(RNA binding)|GO:0004792(thiosulfate sulfurtransferase activity)|GO:0005739(mitochondrion)|GO:0005743(mitochondrial inner membrane)|GO:0008097(5S rRNA binding)|GO:0016740(transferase activity)|GO:0030855(epithelial cell differentiation)|GO:0035928(rRNA import into mitochondrion)|GO:0051029(rRNA transport)	chr15:78230117-78230058	mm|15qE1
A_55_P2083059	Hps1	Mus musculus HPS1, biogenesis of lysosomal organelles complex 3 subunit 1 (Hps1), transcript variant 3, mRNA [NM_001362410]	54.6597	283.044	2.55515	5.17829	NM_001362410	NM_001362410	NM_001362410		192236	ENSMUST00000069298	TC1588813	GO:0005085(guanyl-nucleotide exchange factor activity)|GO:0006996(organelle organization)|GO:0007596(blood coagulation)|GO:0030318(melanocyte differentiation)|GO:0031085(BLOC-3 complex)|GO:0031410(cytoplasmic vesicle)|GO:0032816(positive regulation of natural killer cell activation)|GO:0033299(secretion of lysosomal enzymes)|GO:0043473(pigmentation)|GO:0046983(protein dimerization activity)|GO:00…	chr19:42833728-42833669	mm|19qC3
A_55_P2004562	Klra2	Mus musculus killer cell lectin-like receptor, subfamily A, member 2 (Klra2), transcript variant 1, mRNA [NM_001170851]	454.182	1826.47	2.55377	4.02144	NM_001170851	NM_001170851	NM_001170851	Mm.4783	16633	ENSMUST00000032306	TC1587964	GO:0005886(plasma membrane)|GO:0007155(cell adhesion)|GO:0016020(membrane)|GO:0016021(integral component of membrane)|GO:0030246(carbohydrate binding)	chr6:131169345-131169286	mm|6qF3
A_55_P1958165	Ms4a7	Mus musculus membrane-spanning 4-domains, subfamily A, member 7 (Ms4a7), transcript variant 3, mRNA [NM_001276398]	9343.17	32204.6	2.55371	3.44686	NM_001276398	NM_001276398	NM_001276398	Mm.491251	109225	ENSMUST00000159269	TC1590323	GO:0003674(molecular_function)|GO:0005575(cellular_component)|GO:0008150(biological_process)	chr19:11395962-11395903	mm|19qA
A_55_P2104975	Serpina3f	Mus musculus serine (or cysteine) peptidase inhibitor, clade A, member 3F (Serpina3f), transcript variant 1, mRNA [NM_001168294]	5.01717	84.6156	2.55331	16.8652	NM_001168294	NM_001168294	NM_001168294	Mm.483584	238393	ENSMUST00000121337	TC1589880	GO:0004867(serine-type endopeptidase inhibitor activity)|GO:0005615(extracellular space)|GO:0009617(response to bacterium)|GO:0010466(negative regulation of peptidase activity)|GO:0010951(negative regulation of endopeptidase activity)|GO:0030414(peptidase inhibitor activity)|GO:0034097(response to cytokine)|GO:0043434(response to peptide hormone)	chr12:105458989-105459048	mm|12qE
A_66_P110881	Prr16	Q569H4_HUMAN (Q569H4) LOC51334 protein, complete [TC1598168]	3.8809	65.3792	2.55236	16.8464	AK042678		AK042678		71373		TC1598168	GO:0003674(molecular_function)|GO:0005575(cellular_component)|GO:0045727(positive regulation of translation)|GO:0045793(positive regulation of cell size)	chr18:51579418-51579477	mm|18qD1
A_55_P2593238	Clec9a	Mus musculus C-type lectin domain family 9, member a (Clec9a), transcript variant 1, mRNA [NM_001205363]	3.74805	63.0153	2.55067	16.8128	NM_001205363	NM_001205363	NM_001205363	Mm.391518	232414	ENSMUST00000088075	TC1596408	GO:0006898(receptor-mediated endocytosis)|GO:0009986(cell surface)|GO:0016020(membrane)|GO:0016021(integral component of membrane)|GO:0030246(carbohydrate binding)|GO:0050715(positive regulation of cytokine secretion)	chr6:129372345-129372404	mm|6qF3
A_51_P226066	4930562A09Rik	BY715795 RIKEN full-length enriched, adult male testis Mus musculus cDNA clone 4930562A09 5. [BY715795]	3.64668	61.1885	2.54897	16.7792	AK016187		AK016187	Mm.159495	75303		TC1588395		chr5:116842572-116842513	mm|5qF
A_51_P367060	Ifrd1	Mus musculus interferon-related developmental regulator 1 (Ifrd1), mRNA [NM_013562]	3763.57	12938.8	2.54836	3.4379	NM_013562	NM_013562	NM_013562	Mm.168	15982	ENSMUST00000170119	TC1621944	GO:0005634(nucleus)|GO:0005737(cytoplasm)|GO:0007275(multicellular organism development)|GO:0014706(striated muscle tissue development)|GO:0030154(cell differentiation)|GO:0030517(negative regulation of axon extension)|GO:0042692(muscle cell differentiation)|GO:0043403(skeletal muscle tissue regeneration)|GO:0045944(positive regulation of transcription by RNA polymerase II)|GO:0048671(negative re…	chr12:40929986-40929927	mm|12qB1
A_51_P111210	Smc4	Mus musculus structural maintenance of chromosomes 4 (Smc4), transcript variant 1, mRNA [NM_133786]	188.84	757.088	2.54819	4.00915	NM_133786	NM_133786	NM_133786	Mm.206841	70099	ENSMUST00000107803	TC1572038	GO:0000012(single strand break repair)|GO:0000166(nucleotide binding)|GO:0000796(condensin complex)|GO:0003697(single-stranded DNA binding)|GO:0005515(protein binding)|GO:0005524(ATP binding)|GO:0005634(nucleus)|GO:0005694(chromosome)|GO:0005737(cytoplasm)|GO:0005829(cytosol)|GO:0007049(cell cycle)|GO:0007076(mitotic chromosome condensation)|GO:0010032(meiotic chromosome condensation)|GO:0016607(…	chr3:68838453-68838512	mm|3qE1
A_55_P1993404			198.954	796.081	2.54463	4.00132	NAP111477-1								chrX:109277336-109277395	mm|XqE1
A_52_P325555	6530411M01Rik	Mus musculus RIKEN cDNA 6530411M01 gene (6530411M01Rik), long non-coding RNA [NR_027881]	3.16339	52.7011	2.54291	16.6597	NR_027881	NR_027881	NR_027881	Mm.158175	67791		TC1600130		chr17:9360312-9360253	mm|17qA1
A_51_P193185	Mb	Mus musculus myoglobin (Mb), transcript variant 2, mRNA [NM_013593]	3.80234	63.3004	2.5423	16.6478	NM_013593	NM_013593	NM_013593	Mm.404074	17189	ENSMUST00000230031	TC1575720	GO:0001666(response to hypoxia)|GO:0005344(oxygen carrier activity)|GO:0007507(heart development)|GO:0009725(response to hormone)|GO:0015671(oxygen transport)|GO:0019825(oxygen binding)|GO:0020037(heme binding)|GO:0042542(response to hydrogen peroxide)|GO:0043353(enucleate erythrocyte differentiation)|GO:0046872(metal ion binding)|GO:0050873(brown fat cell differentiation)	chr15:76846128-76846069	mm|15qD3
A_52_P72354		thioredoxin, pseudogene 1 [Source:MGI Symbol;Acc:MGI:98875] [ENSMUST00000186385]	990.284	3232.21	2.54196	3.26392	ENSMUST00000186385					ENSMUST00000186385			chr1:44521036-44520977	mm|1qC1.1
A_55_P2115955	Raet1e	Mus musculus retinoic acid early transcript 1E (Raet1e), transcript variant 1, mRNA [NM_001359808]	4.93403	82.088	2.54176	16.6371	NM_001359808	NM_001359808	NM_001359808	Mm.439724	379043	ENSMUST00000065527	TC1590096	GO:0001913(T cell mediated cytotoxicity)|GO:0005886(plasma membrane)|GO:0006955(immune response)|GO:0016020(membrane)|GO:0030101(natural killer cell activation)|GO:0031225(anchored component of membrane)|GO:0042267(natural killer cell mediated cytotoxicity)|GO:0042271(susceptibility to natural killer cell mediated cytotoxicity)|GO:0044214(spanning component of plasma membrane)|GO:0046703(natural …	chr10:21903525-21903584	mm|10qA3
A_66_P134252		ribosomal protein S15A, pseudogene 8 [Source:MGI Symbol;Acc:MGI:3652112] [ENSMUST00000117914]	1152.44	3759.38	2.54078	3.26211	ENSMUST00000117914					ENSMUST00000117914			chr4:53804267-53804208	mm|4qB2
A_52_P973575	Hoxb9	Mus musculus homeobox B9 (Hoxb9), mRNA [NM_008270]	4.06706	67.5244	2.54001	16.6028	NM_008270	NM_008270	NM_008270	Mm.258271	15417	ENSMUST00000000010	TC1687897	GO:0000977(RNA polymerase II regulatory region sequence-specific DNA binding)|GO:0003677(DNA binding)|GO:0005634(nucleus)|GO:0005654(nucleoplasm)|GO:0005739(mitochondrion)|GO:0006351(transcription, DNA-templated)|GO:0006355(regulation of transcription, DNA-templated)|GO:0007275(multicellular organism development)|GO:0009952(anterior/posterior pattern specification)|GO:0030879(mammary gland develo…	chr11:96137748-96137807	mm|11qD
A_55_P2048759	Mgarp	Mus musculus mitochondria localized glutamic acid rich protein (Mgarp), transcript variant 1, mRNA [NM_026358]	3.41903	56.2641	2.53248	16.4562	NM_026358	NM_026358	NM_026358	Mm.273339	67749	ENSMUST00000108046	TC1578758	GO:0005515(protein binding)|GO:0005739(mitochondrion)|GO:0005741(mitochondrial outer membrane)|GO:0006626(protein targeting to mitochondrion)|GO:0008089(anterograde axonal transport)|GO:0008090(retrograde axonal transport)|GO:0010822(positive regulation of mitochondrion organization)|GO:0016020(membrane)|GO:0016021(integral component of membrane)|GO:0019896(axonal transport of mitochondrion)|GO:0…	chr3:51192414-51192355	mm|3qC
A_55_P2796700	Rassf3	Mus musculus Ras association (RalGDS/AF-6) domain family member 3 (Rassf3), mRNA [NM_138956]	1081.7	3511.14	2.53016	3.24594	NM_138956	NM_138956	NM_138956	Mm.41265	192678	ENSMUST00000026902		GO:0005737(cytoplasm)|GO:0005829(cytosol)|GO:0005856(cytoskeleton)|GO:0005874(microtubule)|GO:0005886(plasma membrane)|GO:0007165(signal transduction)|GO:0042802(identical protein binding)|GO:0042981(regulation of apoptotic process)	chr10:120847473-120847414	mm|10qD2
A_66_P140984		BB390424 RIKEN full-length enriched, 0 day neonate cerebellum Mus musculus cDNA clone C230069F10 3. [BB390424]	3.86843	63.2164	2.52656	16.3416	AK082615		AK082615	Mm.447687			TC1615011		chr9:51024705-51024764	mm|9qA5.3
A_66_P138071	Gm16130	Mus musculus predicted gene 16130 (Gm16130), mRNA [NM_001243265]	3.16204	51.6087	2.5255	16.3213	NM_001243265	NM_001243265	NM_001243265	Mm.406992	330951				chr9:57896742-57896801	mm|9qB
[truncated: 885 more rows]

## Sheet: STZ vs LPS
			STZ	STZ+LPS
[truncated: 1,219 more rows]
